# Supplementary material for: Differential gene expression between the vigorous and dwarf litchi cultivars based on RNA-Seq transcriptome analysis
Source: PLoS One. 2018 Dec 12;13(12):e0208771. doi: 10.1371/journal.pone.0208771 (PMC6291152; doi:10.1371/journal.pone.0208771)
Supplement: S2 Table — (XLS) [file pone.0208771.s002.xls]

MSTRG.29554	GO:0016740,GO:0005829,GO:0016757,GO:0008152
MSTRG.30543	GO:0004386,GO:0008152
MSTRG.54510	GO:0004866,GO:0010951,GO:0008233,GO:0006508
MSTRG.29555	GO:0055072,GO:0016020,GO:0016021,GO:0010039,GO:0015688,GO:0006810,GO:0006811,GO:0051980,GO:0048316,GO:0055085,GO:0003006,GO:0005886
MSTRG.30544	GO:0051536,GO:0051539,GO:1990077,GO:0016740,GO:0006260,GO:0003896,GO:0046872,GO:0003899,GO:0016779,GO:0003677,GO:0006269
MSTRG.54511	GO:0004435,GO:0035556,GO:0006629,GO:0005622,GO:0007165
MSTRG.30545	GO:0051536,GO:0051539,GO:1990077,GO:0016740,GO:0006260,GO:0003896,GO:0046872,GO:0003899,GO:0016779,GO:0003677,GO:0006269
MSTRG.30546	GO:0005634,GO:0003677
MSTRG.29558	GO:0003824,GO:0005730,GO:0005634,GO:0008152,GO:0016874,GO:0003963,GO:0006396,GO:0042254
MSTRG.54514	GO:0003723,GO:0003676,GO:0006396
MSTRG.29559	GO:0008150
MSTRG.54515	GO:0005249,GO:0009863,GO:0005516,GO:0016020,GO:0006612,GO:0016021,GO:0042391,GO:0030552,GO:0010200,GO:0030553,GO:0006810,GO:0006811,GO:0009693,GO:0006813,GO:0098655,GO:0005216,GO:0006816,GO:0009697,GO:0005221,GO:0000166,GO:0034220,GO:0055085,GO:0005622,GO:0071805,GO:0043069,GO:0005886,GO:0005887
MSTRG.29556	GO:0080167,GO:0005575
MSTRG.30541	GO:0080129,GO:0030149,GO:0006629,GO:0019752,GO:0006888,GO:0005737,GO:0006665,GO:0006635,GO:0051788,GO:0003824,GO:0016020,GO:0008117,GO:0016021,GO:0005783,GO:0043161,GO:0030170,GO:0016829,GO:0005789,GO:0016831,GO:0009407
MSTRG.54512	GO:0005507,GO:0006979,GO:0008152,GO:0055114,GO:0004491,GO:0016491,GO:0005739,GO:0016620,GO:0015996,GO:0004029,GO:0018478
MSTRG.29557	GO:0004672,GO:0005524,GO:0006468,GO:0000166,GO:0016310,GO:0016301
MSTRG.30542	GO:0006355,GO:0003700,GO:0043565,GO:0003677
MSTRG.54513	GO:0005634,GO:0045893,GO:0009733,GO:0005515,GO:0006351,GO:0042545,GO:0006355,GO:0044212,GO:0003700,GO:0009751,GO:0046872,GO:0045787,GO:0003677
MSTRG.42529	GO:0004672,GO:0048544,GO:0004674,GO:0009506,GO:0016740,GO:0006468,GO:0000166,GO:0030246,GO:0031625,GO:0004715,GO:0005516,GO:0016301,GO:0005524,GO:0016020,GO:0016021,GO:0016310,GO:0018108,GO:0005886,GO:0045087
MSTRG.42528	GO:0004672,GO:0048544,GO:0004674,GO:0005524,GO:0006468,GO:0016740,GO:0000166,GO:0016310,GO:0030246,GO:0004715,GO:0018108,GO:0016301
MSTRG.42527	GO:0004672,GO:0048544,GO:0004674,GO:0009506,GO:0004675,GO:0016740,GO:0006468,GO:0000166,GO:0030246,GO:0006952,GO:0031625,GO:0007178,GO:0004715,GO:0016301,GO:0005773,GO:0005524,GO:0016020,GO:0001653,GO:0016021,GO:0016310,GO:0046777,GO:0009755,GO:0018108,GO:0005886
MSTRG.17572	GO:0003824,GO:0052689,GO:0006482,GO:0016787,GO:0000394,GO:0005773,GO:0009086
MSTRG.17571	GO:0005524,GO:0000166,GO:0043531,GO:0007165
MSTRG.17570	GO:0006865,GO:0016020,GO:0016021,GO:0005096,GO:0006857,GO:0006810,GO:0043547,GO:0055085,GO:0005886
MSTRG.17565	GO:0005856,GO:0003777,GO:0000226,GO:0051301,GO:0000166,GO:0000070,GO:0007049,GO:0005737,GO:0007018,GO:0005871,GO:0000911,GO:0008017,GO:0005874,GO:0005524,GO:0016887,GO:0008152,GO:0008569,GO:0051225,GO:0007067
MSTRG.42521	GO:0003824,GO:0016567,GO:0070696,GO:0005737,GO:0004842,GO:0016874,GO:0008270
MSTRG.17564	GO:0009408,GO:0008150,GO:0005737,GO:0009644,GO:0042542
MSTRG.42520	GO:0009506,GO:0045892,GO:0010181,GO:0003960,GO:0055114,GO:0016491,GO:0005886
MSTRG.17563	GO:0045010,GO:0005618,GO:0003779,GO:0009524,GO:0016020,GO:0016021,GO:0009960,GO:0030041,GO:0005737,GO:0048317,GO:0005199
MSTRG.17562	GO:0000786,GO:0005634,GO:0005730,GO:0005618,GO:0006325,GO:0046982,GO:0006342,GO:0000790,GO:0008283,GO:0003677,GO:0005694
MSTRG.17569	GO:0055085
MSTRG.42525	GO:0004672,GO:0048544,GO:0004674,GO:0005524,GO:0016740,GO:0006468,GO:0000166,GO:0016310,GO:0030246,GO:0004715,GO:0018108,GO:0016301
MSTRG.42524	GO:0004672,GO:0048544,GO:0004674,GO:0016740,GO:0006468,GO:0000166,GO:0030246,GO:0005516,GO:0016301,GO:0005524,GO:0016020,GO:0016021,GO:0016310,GO:0005886
MSTRG.17567	GO:0046872,GO:0003676
MSTRG.42523	GO:0004672,GO:0048544,GO:0004674,GO:0016740,GO:0006468,GO:0000166,GO:0030246,GO:0004715,GO:0005516,GO:0016301,GO:0005524,GO:0016310,GO:0018108
MSTRG.17566	GO:0009344,GO:0009536,GO:0009507,GO:0045156,GO:0019684,GO:0005509,GO:0009767,GO:0015979,GO:0009579,GO:0043085,GO:0009523,GO:0019252,GO:0016020,GO:0009654,GO:0000023,GO:0019898,GO:0006810,GO:0009534,GO:0009535
MSTRG.54518	GO:0009506,GO:0046872,GO:0008152,GO:0016874,GO:0008270
MSTRG.54519	GO:0003824,GO:0000272,GO:0009506,GO:0016787,GO:0030245,GO:0005975,GO:0046872,GO:0008152,GO:0004553,GO:0008810,GO:0008270,GO:0016798
MSTRG.54516	GO:0005216,GO:0006816,GO:0005249,GO:0005221,GO:0034220,GO:0055085,GO:0016020,GO:0016021,GO:0006810,GO:0006811,GO:0071805,GO:0006813,GO:0098655
MSTRG.54517	GO:0009506,GO:0046872,GO:0008152,GO:0016874,GO:0008270
MSTRG.29561	GO:0009920,GO:0009793,GO:0010051,GO:0030276,GO:0005829,GO:0072583,GO:0007049,GO:0005515,GO:0005773,GO:0005774,GO:0000911,GO:0016787,GO:0003924,GO:0005525,GO:0008152,GO:0005856,GO:0043424,GO:0009504,GO:0009506,GO:0051301,GO:0006629,GO:0000166,GO:0005737,GO:0010091,GO:0032880,GO:0005874,GO:0009524,GO:0005886,GO:0009535
MSTRG.30547	GO:0005634,GO:0006355,GO:0003700,GO:0046983,GO:0003677,GO:0006351
MSTRG.29562	GO:0016787,GO:0003924,GO:0006629,GO:0016853,GO:0005525,GO:0000166,GO:0003978,GO:0006012
MSTRG.30548	GO:0005634,GO:0006355,GO:0003700,GO:0046983,GO:0003677,GO:0006351
MSTRG.30549	GO:0008150,GO:0008233,GO:0006508
MSTRG.29560	GO:0042546,GO:0016853,GO:0005829,GO:0005975,GO:0046983,GO:0016857,GO:0003978,GO:0006012
MSTRG.30532	GO:0016740,GO:0016597,GO:0008152,GO:0016779
MSTRG.54521	GO:0005840,GO:0030529,GO:0022626,GO:0005634,GO:0005829,GO:0005622,GO:0003735,GO:0006414,GO:0005886
MSTRG.30533	GO:0006355,GO:0003700,GO:1900056,GO:0009653,GO:0008361,GO:0000987,GO:0043565
MSTRG.54522	GO:0005634,GO:0008356,GO:0005829,GO:0008134,GO:0042023,GO:0051783,GO:0007049,GO:0001708,GO:0006349,GO:0051726,GO:0048366,GO:0006351,GO:0009553,GO:0006355,GO:0006357,GO:0001558,GO:2000036,GO:0022619,GO:0003677
MSTRG.29541	GO:0016787,GO:0008152
MSTRG.30534	GO:0009536,GO:0006098,GO:0009507,GO:0050661,GO:0006006,GO:0005975,GO:0004345,GO:0055114,GO:0016491
MSTRG.29542	GO:0045480,GO:0055114,GO:0016491
MSTRG.54520	GO:0005634,GO:0016740,GO:0032549,GO:0005829,GO:0006360,GO:0005736,GO:0003899,GO:0016779,GO:0003677,GO:0001054,GO:0006351
MSTRG.29547	GO:0006338,GO:0006355,GO:0031011,GO:0008150
MSTRG.54525	GO:0008150,GO:0005622,GO:0008152,GO:0003674,GO:0016874,GO:0006635,GO:0048573,GO:0008270,GO:0016558
MSTRG.29548	GO:0004497,GO:0016705,GO:0005506,GO:0020037,GO:0016711,GO:0046872,GO:0055114,GO:0016491
MSTRG.54526	GO:0008150,GO:0005622,GO:0008152,GO:0003674,GO:0016874,GO:0006635,GO:0048573,GO:0008270,GO:0016558
MSTRG.29545	GO:0005634,GO:0045893,GO:0009414,GO:0009737,GO:0007275,GO:0043565,GO:0006351,GO:0009615,GO:0006355,GO:0009651,GO:0003700,GO:0006970,GO:0003677
MSTRG.30530	GO:0016787,GO:0009507,GO:0008152
MSTRG.29546	GO:0001104,GO:0016592,GO:0005634,GO:0006355,GO:0006357,GO:0070847,GO:0006351
MSTRG.30531	GO:0043424,GO:0019344,GO:0010275,GO:0016853,GO:0006457,GO:0031977,GO:0003755,GO:0000413,GO:0009533,GO:0009534,GO:0009535
MSTRG.42518	GO:0009536,GO:0009793,GO:0016226,GO:0009570,GO:0009507,GO:0045893,GO:0010027,GO:0005515,GO:0045036,GO:0009073,GO:0009941,GO:0009658,GO:0006364,GO:1900865,GO:0006399
MSTRG.42517	GO:0008150,GO:0003674
MSTRG.29549	GO:0019458,GO:0016740,GO:0005829,GO:0042631,GO:0005737,GO:0018826,GO:0006730,GO:0003824,GO:0009970,GO:0008152,GO:0051289,GO:0030170,GO:0003962,GO:0016829
MSTRG.42516	GO:0009220,GO:0016020,GO:0009909,GO:0034968,GO:0005739
MSTRG.42515	GO:0009536,GO:0016114,GO:0009507,GO:0005829,GO:0034007,GO:0046872,GO:0008152,GO:0005737,GO:0005739,GO:0016829,GO:0010333,GO:0000287
MSTRG.17583	GO:0004088,GO:0008152,GO:0016874
MSTRG.17582	GO:0006278,GO:0016567,GO:0046872,GO:0004842,GO:0016874,GO:0003676,GO:0003964,GO:0008270
MSTRG.17581	GO:0016787,GO:0008152
MSTRG.17580	GO:0004113,GO:0003746,GO:0051731,GO:0005524,GO:0003972,GO:0006388,GO:0016310,GO:0008152,GO:0016874,GO:0006414
MSTRG.42519	GO:0006355,GO:0003700,GO:0046983,GO:0003677
MSTRG.17576	GO:0090305,GO:0009536,GO:0009507,GO:0004518,GO:0004527,GO:0051536,GO:0006259,GO:0016787,GO:0051539,GO:0008150,GO:0046872,GO:0008152,GO:0045145,GO:0003677
MSTRG.42510	GO:0003824,GO:0033729,GO:0050662,GO:0008152,GO:0055114,GO:0016491,GO:0009964
MSTRG.17575	GO:0043531
MSTRG.17574	GO:0043531,GO:0007165
MSTRG.17573	GO:0006355,GO:0005524,GO:0003700,GO:0000166,GO:0043531,GO:0007165
MSTRG.42514	GO:0009506,GO:0006486,GO:0016310,GO:0046872,GO:0016301
MSTRG.17579	GO:0004017,GO:0005634,GO:0005524,GO:0016740,GO:0000166,GO:0016310,GO:0016887,GO:0008152,GO:0046939,GO:0080186,GO:0016301
MSTRG.42513	GO:0051762,GO:0016740,GO:0046872,GO:0008152,GO:0005737,GO:0016829,GO:0010333,GO:0010334,GO:0000287
MSTRG.17578	GO:0004017,GO:0005634,GO:0016787,GO:0005524,GO:0016740,GO:0000166,GO:0016310,GO:0016887,GO:0046939,GO:0080186,GO:0016301
MSTRG.42512	GO:0008150,GO:0006413,GO:0003743
MSTRG.17577	GO:0090305,GO:0005634,GO:0016740,GO:0000166,GO:0016301,GO:0004527,GO:0004017,GO:0006259,GO:0016787,GO:0005524,GO:0016310,GO:0008150,GO:0016887,GO:0045145,GO:0046939,GO:0080186
MSTRG.42511	GO:0051762,GO:0016740,GO:0046872,GO:0008152,GO:0005737,GO:0016829,GO:0010333,GO:0010334,GO:0000287
MSTRG.54529	GO:0006979,GO:0006662,GO:0006569,GO:0055114,GO:0009579,GO:0045454,GO:0043086,GO:0008047,GO:0006098,GO:0005618,GO:0009684,GO:0019252,GO:0009941,GO:0005623,GO:0004857,GO:0015035,GO:0009853,GO:0006109,GO:0009535
MSTRG.29550	GO:0016787,GO:0090502,GO:0008152,GO:0004523,GO:0003676
MSTRG.30536	GO:0006098,GO:0050661,GO:0006006,GO:0005975,GO:0004345,GO:0055114,GO:0016491
MSTRG.29551	GO:0005634,GO:0008150
MSTRG.30538	GO:0008150
MSTRG.30539	GO:0008150
MSTRG.30521	GO:0003824,GO:0005777,GO:0016853,GO:0051750,GO:0009062,GO:0008152,GO:0006635,GO:0004300,GO:0016829
MSTRG.3911	GO:0004497,GO:0016705,GO:0005506,GO:0020037,GO:0046872,GO:0055114,GO:0016491,GO:0033772
MSTRG.29532	GO:0005634,GO:0008356,GO:0005829,GO:0008134,GO:0042023,GO:0051783,GO:0007049,GO:0001708,GO:0006349,GO:0051726,GO:0048366,GO:0006351,GO:0009553,GO:0006355,GO:0006357,GO:0001558,GO:2000036,GO:0022619,GO:0003677
MSTRG.54532	GO:0016740,GO:0008152,GO:0006312,GO:0009688,GO:0009560,GO:0071897,GO:0016779,GO:0003887
MSTRG.29533	GO:0005634,GO:0008356,GO:0005829,GO:0008134,GO:0042023,GO:0051783,GO:0007049,GO:0001708,GO:0006349,GO:0051726,GO:0048366,GO:0006351,GO:0009553,GO:0006355,GO:0006357,GO:0001558,GO:2000036,GO:0022619,GO:0003677
MSTRG.30522	GO:0004672,GO:0004674,GO:0006468,GO:0016740,GO:0000166,GO:0004715,GO:0016301,GO:0005524,GO:0016310,GO:0042742,GO:0009816,GO:0046777,GO:0018108,GO:0005886
MSTRG.54533	GO:0016740,GO:0006312,GO:0009688,GO:0009560,GO:0008152,GO:0071897,GO:0016779,GO:0003887
MSTRG.3913	GO:0034976,GO:0005794,GO:0005829,GO:0000166,GO:0031625,GO:0055114,GO:0005739,GO:0016491,GO:0048046,GO:0005774,GO:0005618,GO:0005524,GO:0016567,GO:0032440,GO:0006457,GO:0005886
MSTRG.29530	GO:0016787,GO:0016579,GO:0046872,GO:0008233,GO:0008234,GO:0036459,GO:0004843,GO:0006508,GO:0008270,GO:0006511
MSTRG.30523	GO:0005623,GO:0055114,GO:0015035,GO:0045454,GO:0009055
MSTRG.54530	GO:0009504,GO:0048193,GO:0006897,GO:0009506,GO:0005634,GO:0009555,GO:0030244,GO:0005829,GO:0005886
MSTRG.29531	GO:0005634,GO:0006355,GO:0006278,GO:0090502,GO:0004523,GO:0003676,GO:0003964,GO:0003677,GO:0008270,GO:0006351
MSTRG.30524	GO:0010817,GO:0009825,GO:0071555,GO:0009926,GO:0040007,GO:0009932,GO:0019344,GO:0016787,GO:0008150,GO:0008152,GO:0007389,GO:0048767,GO:0010015
MSTRG.54531	GO:0071555,GO:0016740,GO:0009860,GO:0005737,GO:0019243,GO:0031307,GO:0016779,GO:0005739,GO:0005741,GO:0045454,GO:0008690,GO:0009555,GO:0016020,GO:0008152,GO:0033468
MSTRG.3915	GO:0008150
MSTRG.29536	GO:0016787,GO:0005975,GO:0008152,GO:0004553,GO:0042973,GO:0016798
MSTRG.3914	GO:0034976,GO:0005794,GO:0005829,GO:0000166,GO:0031625,GO:0055114,GO:0005739,GO:0016491,GO:0048046,GO:0005774,GO:0005618,GO:0005524,GO:0016567,GO:0032440,GO:0006457,GO:0005886
MSTRG.29537	GO:0009536,GO:0033840,GO:0001666,GO:0009507,GO:0009011,GO:0019252,GO:0016740,GO:0016757,GO:0004373,GO:0010264,GO:0009501,GO:0019375
MSTRG.54537	GO:0004721,GO:0016787,GO:0005524,GO:0000166,GO:0006470,GO:0008152,GO:0043531
MSTRG.3917	GO:0005524,GO:0000166,GO:0032440,GO:0055114,GO:0016491
MSTRG.29534	GO:0016787,GO:0016579,GO:0046872,GO:0008233,GO:0008234,GO:0036459,GO:0004843,GO:0006508,GO:0008270,GO:0006511
MSTRG.54534	GO:0071555,GO:0016740,GO:0009860,GO:0005737,GO:0019243,GO:0031307,GO:0016779,GO:0005739,GO:0005741,GO:0008690,GO:0009555,GO:0016020,GO:0008152,GO:0033468
MSTRG.3916	GO:0016740,GO:0009733,GO:0046982,GO:0009414,GO:0018344,GO:0009737,GO:0003824,GO:0004659,GO:0004662,GO:0004663,GO:0008152,GO:0046872,GO:0009788
MSTRG.30520	GO:0009536,GO:0008081,GO:0006817,GO:0030643,GO:0016787,GO:0016036,GO:0006629,GO:0008889,GO:0046686
MSTRG.3919	GO:0006355,GO:0003677
MSTRG.42507	GO:0003824,GO:0033729,GO:0050662,GO:0008152,GO:0055114,GO:0016491,GO:0009964
MSTRG.3918	GO:0005524,GO:0000166,GO:0032440,GO:0055114,GO:0016491
MSTRG.42506	GO:0003824,GO:0033729,GO:0050662,GO:0008152,GO:0055114,GO:0016491,GO:0009964
MSTRG.29539	GO:0009941,GO:0008150,GO:0016556,GO:0009534
MSTRG.42504	GO:0003824,GO:0010608,GO:0009408,GO:0043817,GO:0006457,GO:0009644,GO:0004252,GO:0006508,GO:0016829,GO:0042542,GO:0010286,GO:0019295
MSTRG.17550	GO:0004672,GO:0004721,GO:0016787,GO:0005524,GO:0006468,GO:0006470,GO:0000166,GO:0008152,GO:0043531
MSTRG.42509	GO:0051762,GO:0016740,GO:0046872,GO:0008152,GO:0005737,GO:0016829,GO:0010333,GO:0010334,GO:0000287
MSTRG.42508	GO:0051762,GO:0016740,GO:0046872,GO:0008152,GO:0005737,GO:0016829,GO:0010333,GO:0010334,GO:0000287
MSTRG.17543	GO:0005267,GO:0016020,GO:0016021,GO:0006810,GO:0006811,GO:0071805
MSTRG.17542	GO:0005829,GO:0008150,GO:0003677
MSTRG.17540	GO:0005794,GO:0032259,GO:0016740,GO:0008168,GO:0005768,GO:0005802,GO:0005886
MSTRG.17547	GO:0005345,GO:0016020,GO:0016021,GO:0009624,GO:0006810,GO:0005215,GO:0006863
MSTRG.42503	GO:0016021,GO:0008150
MSTRG.17546	GO:0016021,GO:0006810,GO:0005215
MSTRG.42502	GO:0003677
MSTRG.17545	GO:0005794,GO:0045491,GO:0045492,GO:0016740,GO:0008152,GO:0009834
MSTRG.42501	GO:0004672,GO:0048544,GO:0004674,GO:0005524,GO:0006468,GO:0016740,GO:0000166,GO:0016310,GO:0030246,GO:0005516,GO:0016301
MSTRG.17544	GO:0006355,GO:0003700,GO:0043565,GO:0003677
MSTRG.42500	GO:0048544,GO:0004672,GO:0004674,GO:0005524,GO:0006468,GO:0016740,GO:0000166,GO:0016310,GO:0030246,GO:0016301,GO:0008270
MSTRG.17549	GO:0003924,GO:0016740,GO:0008152
MSTRG.54538	GO:0000166,GO:0003676
MSTRG.17548	GO:0016021,GO:0006810,GO:0005215
MSTRG.30525	GO:0016020,GO:0016310,GO:0008150,GO:0016301
MSTRG.29540	GO:0003841,GO:0016787,GO:0016740,GO:0008152,GO:0016746
MSTRG.30526	GO:0009733,GO:0010167,GO:0003674,GO:0015706
MSTRG.30527	GO:0016787,GO:0018788,GO:0008152,GO:0016810,GO:0018763
MSTRG.30528	GO:0051087
MSTRG.54543	GO:0005524,GO:0000166,GO:0043531
MSTRG.29522	GO:0010090,GO:0010091,GO:0005886
MSTRG.30511	GO:0009793,GO:0098755,GO:0009845,GO:0008150,GO:0010029,GO:0010286
MSTRG.54544	GO:0005524,GO:0000166,GO:0043531
MSTRG.3902	GO:0006355,GO:0008150,GO:0003690,GO:0003674,GO:0005739
MSTRG.54541	GO:0005794,GO:0009507,GO:0008150,GO:0005768,GO:0005802
MSTRG.3901	GO:0004672,GO:0004674,GO:0005524,GO:0006468,GO:0016740,GO:0004709,GO:0000165,GO:0000166,GO:0016310,GO:0005622,GO:0000186,GO:0016301
MSTRG.29520	GO:0005794,GO:0016021,GO:0005768,GO:0005802
MSTRG.30513	GO:0034051,GO:0006612,GO:0005622,GO:0009863,GO:0030968,GO:0005515,GO:0009867,GO:0010363,GO:0009646,GO:0005886
MSTRG.3904	GO:0004497,GO:0016705,GO:0005506,GO:0020037,GO:0046872,GO:0055114,GO:0016491,GO:0033772
MSTRG.29525	GO:0005623,GO:0055114,GO:0015035,GO:0048653,GO:0045454,GO:0009055
MSTRG.3903	GO:0004497,GO:0016705,GO:0005506,GO:0020037,GO:0046872,GO:0055114,GO:0016491,GO:0033772
MSTRG.29526	GO:0009809,GO:0005634,GO:0006355,GO:0003700,GO:0045492,GO:0045893,GO:0009834,GO:0003677,GO:0043565,GO:0010413,GO:0006351,GO:0010047
MSTRG.29523	GO:0005634,GO:0016114,GO:0006355,GO:0005524,GO:0009941,GO:0032502,GO:0009686,GO:0009740,GO:0048366,GO:0006351
MSTRG.54545	GO:0009408,GO:0034976,GO:0030176,GO:0005794,GO:0008643,GO:0000139,GO:0009644,GO:0055085,GO:0042542,GO:0009553,GO:0009555,GO:0005459,GO:0016020,GO:0005460,GO:0016021,GO:0005783,GO:0030968,GO:0006457,GO:0006810,GO:0009627,GO:0030173,GO:0005789
MSTRG.29524	GO:0008150
MSTRG.54546	GO:0006784,GO:0019745,GO:0004129,GO:0055114,GO:0005739,GO:0016653,GO:0005743,GO:0016627,GO:0016020,GO:0016021,GO:1902600,GO:0008535,GO:0003677,GO:0016126
MSTRG.3908	GO:0004497,GO:0016705,GO:0005506,GO:0020037,GO:0046872,GO:0055114,GO:0016491,GO:0033772
MSTRG.29529	GO:0005634,GO:0046482,GO:0000166,GO:0008150,GO:0003723,GO:0003676
MSTRG.3907	GO:0003676
MSTRG.29527	GO:0009809,GO:0005634,GO:0006355,GO:0003700,GO:0045492,GO:0045893,GO:0009834,GO:0003677,GO:0043565,GO:0010413,GO:0006351,GO:0010047
MSTRG.3909	GO:0004497,GO:0016705,GO:0005506,GO:0020037,GO:0046872,GO:0055114,GO:0016491,GO:0033772
MSTRG.17561	GO:0004497,GO:0016705,GO:0005506,GO:0020037,GO:0046872,GO:0055114,GO:0016491,GO:0033772,GO:0016702
MSTRG.17560	GO:0004497,GO:0016705,GO:0005506,GO:0020037,GO:0046872,GO:0055114,GO:0016491,GO:0033772,GO:0016702
MSTRG.17553	GO:0009664,GO:0000272,GO:0001666,GO:0009507,GO:0016740,GO:0019252,GO:0004373,GO:0016757,GO:0008152,GO:0009501,GO:0005982,GO:0019375
MSTRG.17552	GO:0009664,GO:0000272,GO:0001666,GO:0009507,GO:0019252,GO:0004373,GO:0016757,GO:0008152,GO:0009501,GO:0005982,GO:0019375
MSTRG.17551	GO:0009536,GO:0009507,GO:0009765,GO:0016168,GO:0015979,GO:0009579,GO:0009522,GO:0009523,GO:0016020,GO:0016021,GO:0046872,GO:0018298,GO:0009535
MSTRG.17557	GO:0015297,GO:0015074,GO:0016020,GO:0016021,GO:0015238,GO:0006855,GO:0003676,GO:0055085
MSTRG.17556	GO:0015297,GO:0016020,GO:0016021,GO:0015238,GO:0006855,GO:0055085
MSTRG.17555	GO:0004672,GO:0052544,GO:0004675,GO:0006468,GO:0016740,GO:0007178,GO:0016301,GO:0016045,GO:0006898,GO:0005524,GO:0016020,GO:0016021,GO:0016310,GO:0042742,GO:0008150,GO:0010359,GO:0031514
MSTRG.30518	GO:0008150
MSTRG.30519	GO:0005634,GO:0006355,GO:0003677,GO:0006351
MSTRG.54549	GO:0008152,GO:0016874
MSTRG.17559	GO:0004497,GO:0016705,GO:0005506,GO:0020037,GO:0046872,GO:0055114,GO:0016491,GO:0033772,GO:0016702
MSTRG.30514	GO:0005634,GO:0006355,GO:0003700,GO:0005622,GO:0046872,GO:0008270
MSTRG.30515	GO:0016740,GO:0016310,GO:0032440,GO:0055114,GO:0004714,GO:0016491,GO:0018108,GO:0016301
MSTRG.30516	GO:0008150,GO:0005737,GO:0003674,GO:0005886
MSTRG.30517	GO:0005730,GO:0004739,GO:0009060,GO:0006086,GO:0055114,GO:0019722,GO:0016491,GO:0048046,GO:0005774,GO:0003824,GO:0009744,GO:0009749,GO:0009750,GO:0008152,GO:0046686
MSTRG.29598	GO:0071555,GO:0016740,GO:0030244,GO:0016020,GO:0016757,GO:0016021,GO:0016760
MSTRG.30587	GO:0005840,GO:0006465,GO:0030529,GO:0016787,GO:0016021,GO:0005622,GO:0003735,GO:0008233,GO:0005787,GO:0006412,GO:0015934
MSTRG.29596	GO:0071555,GO:0005794,GO:0016740,GO:0030244,GO:0016020,GO:0016757,GO:0016021,GO:0016760,GO:0000139
MSTRG.30589	GO:0010053,GO:0004558,GO:0003824,GO:0016787,GO:0016020,GO:0016021,GO:0006487,GO:0005783,GO:0008152,GO:0009913,GO:0004573,GO:0005789,GO:0016798
MSTRG.29597	GO:0071555,GO:0016740,GO:0030244,GO:0016020,GO:0016757,GO:0016021,GO:0016760
MSTRG.30584	GO:0016740,GO:0016757,GO:0008150,GO:0008152,GO:0050508
MSTRG.30585	GO:0005840,GO:0030529,GO:0005622,GO:0003735,GO:0006508,GO:0006412,GO:0008237,GO:0015934
MSTRG.30586	GO:0005840,GO:0030529,GO:0006465,GO:0016021,GO:0005622,GO:0003735,GO:0008233,GO:0005787,GO:0006412,GO:0006508,GO:0008237,GO:0015934
MSTRG.30580	GO:0008017,GO:0000226,GO:0000910
MSTRG.30581	GO:0016021
MSTRG.30582	GO:0009521,GO:0009522,GO:0019684,GO:0016020,GO:0016021,GO:0009767,GO:0016168,GO:0015979,GO:0009579
MSTRG.42565	GO:0006865,GO:0016787,GO:0008152
MSTRG.42564	GO:0030001,GO:0016020,GO:0016021,GO:0015095,GO:0046873,GO:0006810,GO:0006811,GO:0055085,GO:0015693,GO:0005773,GO:0098655
MSTRG.42563	GO:0016021,GO:0008150,GO:0005575
MSTRG.42562	GO:0003824,GO:0004801,GO:0016740,GO:0005975
MSTRG.42569	GO:0009536,GO:0016002,GO:0005507,GO:0006275,GO:0045892,GO:0020037,GO:0006790,GO:0050311,GO:0055114,GO:0010319,GO:0051536,GO:0006096,GO:0019344,GO:0051539,GO:0009684,GO:0042644,GO:0016020,GO:0009941,GO:0046872,GO:0003677,GO:0046686,GO:0019424,GO:0009570,GO:0009507,GO:0016491,GO:0048046,GO:0006323,GO:0007030,GO:0009532,GO:0016126
MSTRG.42568	GO:0006817,GO:0005634,GO:0016036,GO:0050660,GO:0009062,GO:0016874,GO:0004458,GO:0055114,GO:0016491,GO:0008270,GO:0003824,GO:0016567,GO:0046872,GO:0008152,GO:0043161,GO:0061630
MSTRG.42567	GO:0050660,GO:0016614,GO:0004458,GO:0055114,GO:0016491,GO:0005739,GO:0051596,GO:0003824,GO:0008720,GO:0042802,GO:0019154,GO:0005524,GO:0008891
MSTRG.42566	GO:0008033,GO:0032259,GO:0016740,GO:0008168,GO:0030488,GO:0004809,GO:0003723
MSTRG.42561	GO:0003824,GO:0016787,GO:0004805,GO:0016311,GO:0008152,GO:0005992
MSTRG.42560	GO:0008033,GO:0005634,GO:0032259,GO:0016740,GO:0030488,GO:0008168,GO:0004809,GO:0003723,GO:0005739,GO:0002940
MSTRG.29587	GO:0016020,GO:0016021
MSTRG.30576	GO:0004721,GO:0006914,GO:0005634,GO:0016787,GO:0008420,GO:0006470,GO:0016791,GO:0016311,GO:0000775,GO:0008152,GO:0005737,GO:0005694
MSTRG.29588	GO:0004672,GO:0008353,GO:0004674,GO:0005634,GO:0006468,GO:0016740,GO:0051301,GO:0000166,GO:0042023,GO:0045736,GO:0010440,GO:0007049,GO:0005515,GO:0016301,GO:0051726,GO:0005524,GO:0004693,GO:0000278,GO:0016310
MSTRG.30577	GO:0004497,GO:0016705,GO:0005506,GO:0020037,GO:0046872,GO:0055114,GO:0016491,GO:0033772
MSTRG.29585	GO:0008643
MSTRG.30578	GO:0045040,GO:0005744,GO:0006626,GO:0022626,GO:0046872,GO:0015450,GO:0005742,GO:0005743
MSTRG.30579	GO:0006368,GO:0003713,GO:0016578,GO:0005634,GO:0045893,GO:0006406,GO:0071819,GO:0005643,GO:0006351,GO:0006355,GO:0051028,GO:0009941,GO:0008150,GO:0005654,GO:0015031,GO:0070390,GO:0016568,GO:0006810,GO:0000124
MSTRG.30574	GO:0003746,GO:0008150,GO:0005773,GO:0006414
MSTRG.30575	GO:0032204,GO:0045132,GO:0043247,GO:0000785,GO:0051026,GO:0007062,GO:0005654,GO:0007129,GO:0042138,GO:0000794,GO:0007131,GO:0010332,GO:0003677,GO:0006302,GO:0005694
MSTRG.30570	GO:0009536,GO:0009507,GO:0009765,GO:0016168,GO:0015979,GO:0009579,GO:0009522,GO:0009523,GO:0016020,GO:0016021,GO:0046872,GO:0018298,GO:0009534,GO:0009535
MSTRG.30571	GO:0005634,GO:0008150,GO:0016567
MSTRG.42559	GO:0008033,GO:0005537,GO:0005634,GO:0019762,GO:0051781,GO:0030246,GO:0004809,GO:0003723,GO:0005739,GO:0002940,GO:0080028,GO:0008061
MSTRG.42554	GO:0005794,GO:0050291,GO:0016020,GO:0016021,GO:0005783,GO:0042759,GO:0046520,GO:0002238,GO:0016126,GO:0005886
MSTRG.42553	GO:0008417,GO:0036065,GO:0005794,GO:0016740,GO:0032580,GO:0016020,GO:0016757,GO:0016021,GO:0006486,GO:0018392
MSTRG.42552	GO:0004497,GO:0016705,GO:0005506,GO:0020037,GO:0010295,GO:0046872,GO:0055114,GO:0016491
MSTRG.42551	GO:0009536,GO:0009570,GO:0009507,GO:0020037,GO:0055114,GO:0016491,GO:0005739,GO:0048046,GO:0051536,GO:0019344,GO:0042128,GO:0048307,GO:0051539,GO:0016020,GO:0050421,GO:0046872,GO:0015706
MSTRG.42557	GO:0030529,GO:0019013,GO:0008150,GO:0080008
MSTRG.42556	GO:0005618,GO:0006952,GO:0005576
MSTRG.42555	GO:0009536,GO:0009570,GO:0009507,GO:0020037,GO:0055114,GO:0016491,GO:0005739,GO:0048046,GO:0051536,GO:0042128,GO:0019344,GO:0048307,GO:0051539,GO:0016020,GO:0050421,GO:0046872,GO:0015706
MSTRG.29590	GO:0008150,GO:0005575
MSTRG.29591	GO:0005856,GO:0008150,GO:0005737
MSTRG.29594	GO:0016787,GO:0008150,GO:0005575,GO:0046872,GO:0008152,GO:0016874,GO:0008270
MSTRG.42550	GO:0005794,GO:0009507,GO:0005829,GO:0042277,GO:0005737,GO:0003755,GO:0006094,GO:0048046,GO:0005774,GO:0006096,GO:0009651,GO:0016853,GO:0006457,GO:0000413,GO:0007165,GO:0046686,GO:0005886
MSTRG.29595	GO:0071555,GO:0016740,GO:0030244,GO:0016020,GO:0016757,GO:0016021,GO:0016760
MSTRG.29592	GO:0009408,GO:0080129,GO:0005634,GO:0005829,GO:0042023,GO:0006508,GO:0005838,GO:0048366,GO:0009647,GO:0043248,GO:0030163,GO:0009908,GO:0009941,GO:0000502,GO:0048767,GO:0009407
MSTRG.29593	GO:0009536,GO:0030529,GO:0003746,GO:0019843,GO:0009507,GO:0010027,GO:0009579,GO:0003723,GO:0006412,GO:0006414,GO:0005840,GO:0003735,GO:0009535
MSTRG.29576	GO:0003824,GO:0016787,GO:0008150,GO:0005991,GO:0008152,GO:0004555,GO:0016798
MSTRG.30565	GO:0008150,GO:0055114,GO:0016491,GO:0051213
MSTRG.29577	GO:0007010,GO:0010498,GO:0005829,GO:0000166,GO:0006406,GO:0006094,GO:0006606,GO:0006096,GO:0009651,GO:0005524,GO:0042742,GO:0016887,GO:0008152,GO:0006810,GO:0046686,GO:0005215
MSTRG.30566	GO:0031072,GO:0051082
MSTRG.29574	GO:0003824,GO:0016787,GO:0005991,GO:0008152,GO:0005993,GO:0004555,GO:0016798
MSTRG.30567	GO:0031072,GO:0051082
MSTRG.29575	GO:0031425,GO:0031426,GO:0006355,GO:0045893,GO:0030422,GO:0043687,GO:0035196,GO:0000398
MSTRG.30561	GO:0008289,GO:0009505,GO:0046658,GO:0005794,GO:0006952,GO:0005576,GO:0050832,GO:0005618,GO:0016020,GO:0006869,GO:0005783,GO:0031225,GO:0003674,GO:0005886,GO:0042335
MSTRG.30562	GO:0005794,GO:0005768,GO:0006857,GO:0005802,GO:0005515
MSTRG.29578	GO:0003952,GO:0016787,GO:0005524,GO:0005829,GO:0000166,GO:0006807,GO:0016810,GO:0016874,GO:0009435,GO:0046686
MSTRG.30563	GO:0003824,GO:0016740,GO:0008152
MSTRG.29579	GO:0003952,GO:0005524,GO:0006807,GO:0016810,GO:0009435
MSTRG.30564	GO:0008150
MSTRG.17590	GO:0005730,GO:0006355,GO:0003700,GO:0003677
MSTRG.30560	GO:0005829,GO:0008150,GO:0003674,GO:0016571
MSTRG.42548	GO:0004672,GO:0004674,GO:0006979,GO:0006468,GO:0031625,GO:0007178,GO:0009611,GO:0005516,GO:0005524,GO:0006612,GO:0016020,GO:0016021,GO:0010200,GO:0048544,GO:0061025,GO:0009506,GO:0016740,GO:0030246,GO:0000166,GO:0006952,GO:0016301,GO:0001653,GO:0016310,GO:0005622,GO:0046777,GO:0005886
MSTRG.17594	GO:0015078,GO:0005768,GO:0005802,GO:0005773,GO:0016787,GO:0016020,GO:0016021,GO:0015991,GO:0070070,GO:0015992,GO:0008152,GO:0006810,GO:0006811,GO:0033179,GO:0000220,GO:0012510
MSTRG.17593	GO:0006914,GO:0016787,GO:0019784,GO:0008233,GO:0008234,GO:0006508
MSTRG.17592	GO:0010048,GO:0009536,GO:0009570,GO:0009507,GO:0009094,GO:0005737,GO:0004106,GO:0008652,GO:0009073,GO:0016597,GO:0004664,GO:0008152,GO:0048440,GO:0043481,GO:0047769,GO:0016829
MSTRG.17591	GO:0010048,GO:0009536,GO:0009570,GO:0009507,GO:0009094,GO:0005737,GO:0004106,GO:0008652,GO:0009073,GO:0016597,GO:0004664,GO:0008152,GO:0048440,GO:0043481,GO:0047769,GO:0016829
MSTRG.17587	GO:0009506,GO:0016020,GO:0016021,GO:0009062,GO:0005886
MSTRG.17586	GO:0090305,GO:0016787,GO:0090501,GO:0006388,GO:0000213,GO:0004518,GO:0090502,GO:0004519,GO:0003676,GO:0016829
MSTRG.42542	GO:0004672,GO:0048544,GO:0004674,GO:0005524,GO:0006468,GO:0016740,GO:0000166,GO:0016310,GO:0030246,GO:0016301
MSTRG.17585	GO:0005622,GO:0006810
MSTRG.17584	GO:0009536,GO:0010498,GO:0005829,GO:0006342,GO:0008652,GO:0006221,GO:0006094,GO:0005524,GO:0016020,GO:0006807,GO:0046872,GO:0007010,GO:0009570,GO:0009507,GO:0016036,GO:0000166,GO:0005737,GO:0016874,GO:0044205,GO:0051567,GO:0003824,GO:0000050,GO:0004087,GO:0004088,GO:0006526,GO:0005951
MSTRG.42540	GO:0004672,GO:0048544,GO:0004674,GO:0006468,GO:0016740,GO:0000166,GO:0030246,GO:0004713,GO:0004714,GO:0016301,GO:0005524,GO:0016310,GO:0018108
MSTRG.42547	GO:0004672,GO:0048544,GO:0004674,GO:0009506,GO:0004675,GO:0016740,GO:0006468,GO:0000166,GO:0030246,GO:0006952,GO:0031625,GO:0007178,GO:0016301,GO:0005773,GO:0005524,GO:0016020,GO:0001653,GO:0016021,GO:0016310,GO:0046777,GO:0009755,GO:0005886
MSTRG.42546	GO:0004672,GO:0048544,GO:0004674,GO:0016740,GO:0006468,GO:0000166,GO:0030246,GO:0004713,GO:0004714,GO:0004715,GO:0016301,GO:0005524,GO:0016310,GO:0018108
MSTRG.17589	GO:0005840,GO:0030529,GO:0005622,GO:0003735,GO:0006412,GO:0015935
MSTRG.17588	GO:0005886,GO:0042127
MSTRG.29584	GO:0005886
MSTRG.29581	GO:0005524,GO:0000166,GO:0005783,GO:0032440,GO:0055114,GO:0016491,GO:0005788
MSTRG.29582	GO:0052546,GO:0005634,GO:0009507,GO:0006886,GO:0005622,GO:0008536,GO:0005737,GO:0052541,GO:0006606
MSTRG.30554	GO:0043424,GO:0000160,GO:0004673,GO:0016772,GO:0016740,GO:0010150,GO:0023014,GO:0009736,GO:0005034,GO:0006635,GO:0010029,GO:0016301,GO:0070417,GO:0080117,GO:0016310,GO:0005622,GO:0018106,GO:0000155,GO:0009884,GO:0007165,GO:0005886,GO:0010271
MSTRG.29566	GO:0016787,GO:0003924,GO:0006629,GO:0016853,GO:0005525,GO:0000166,GO:0003978,GO:0006012
MSTRG.54500	GO:0005536,GO:0009536,GO:0009507,GO:0016740,GO:0016773,GO:0000166,GO:0004396,GO:0016301,GO:0001678,GO:0006096,GO:0046835,GO:0005524,GO:0016310,GO:0005975,GO:0005623
MSTRG.29563	GO:0016787,GO:0003924,GO:0006629,GO:0005525,GO:0000166
MSTRG.30556	GO:0006979,GO:0008150,GO:0005783
MSTRG.29564	GO:0016787,GO:0003924,GO:0006629,GO:0005525,GO:0000166
MSTRG.30557	GO:0010928,GO:0010305,GO:0060776
MSTRG.29569	GO:0048451,GO:0048453
MSTRG.30550	GO:0016021
MSTRG.54503	GO:0071555,GO:0016740,GO:0030244,GO:0016020,GO:0016757,GO:0016021,GO:0016760
MSTRG.30551	GO:0005634,GO:0005829,GO:0003677
MSTRG.54504	GO:0071555,GO:0016740,GO:0030244,GO:0016020,GO:0016757,GO:0016021,GO:0016760
MSTRG.29567	GO:0090305,GO:0008641,GO:0003682,GO:0005634,GO:0000166,GO:0004519,GO:0006281,GO:0016459,GO:0051276,GO:0008270,GO:0005524,GO:0005622,GO:0007064,GO:0008280,GO:0008152,GO:0003676,GO:0003677,GO:0005694,GO:0003774
MSTRG.30552	GO:0005794,GO:0008150,GO:0005768,GO:0005802,GO:0005515
MSTRG.54501	GO:0004672,GO:0004674,GO:0005524,GO:0006468,GO:0016740,GO:0016020,GO:0016021,GO:0000166,GO:0016310,GO:0016301
MSTRG.29568	GO:0016787,GO:0003924,GO:0006629,GO:0005525,GO:0000166
MSTRG.30553	GO:0006913,GO:0005634,GO:0005635,GO:0005737,GO:0006891,GO:0006605,GO:0006606,GO:0016558,GO:0010351,GO:0006869,GO:0005622,GO:0015031,GO:0008536,GO:0006810
MSTRG.42539	GO:0004672,GO:0048544,GO:0004674,GO:0016740,GO:0006468,GO:0000166,GO:0030246,GO:0004714,GO:0004715,GO:0016301,GO:0005524,GO:0016310,GO:0018108
MSTRG.42532	GO:0004672,GO:0048544,GO:0004674,GO:0005524,GO:0016740,GO:0006468,GO:0000166,GO:0016310,GO:0030246,GO:0030247,GO:0016301
MSTRG.42531	GO:0004672,GO:0048544,GO:0004674,GO:0005524,GO:0006468,GO:0016740,GO:0000166,GO:0016310,GO:0030246,GO:0004714,GO:0018108,GO:0016301
MSTRG.17596	GO:0016020,GO:0016021,GO:0006857,GO:0006810,GO:0005215
MSTRG.42530	GO:0004672,GO:0048544,GO:0004674,GO:0006468,GO:0016740,GO:0000166,GO:0030246,GO:0004713,GO:0004715,GO:0016301,GO:0005524,GO:0016310,GO:0018108
MSTRG.42536	GO:0004672,GO:0048544,GO:0004674,GO:0016740,GO:0006468,GO:0004709,GO:0000165,GO:0000166,GO:0030246,GO:0004714,GO:0004715,GO:0016301,GO:0005524,GO:0016310,GO:0005622,GO:0000186,GO:0018108
MSTRG.42535	GO:0004672,GO:0048544,GO:0004674,GO:0005524,GO:0016740,GO:0006468,GO:0000166,GO:0016310,GO:0030246,GO:0016301
MSTRG.42534	GO:0004672,GO:0048544,GO:0004674,GO:0016740,GO:0006468,GO:0000166,GO:0030246,GO:0004714,GO:0004715,GO:0016301,GO:0005524,GO:0016310,GO:0018108
MSTRG.17599	GO:0004672,GO:0009697,GO:0004674,GO:0004707,GO:0006468,GO:0016740,GO:0019684,GO:0000165,GO:0000166,GO:0035304,GO:0080136,GO:0009867,GO:0016301,GO:0031347,GO:0005524,GO:0016310,GO:0005622,GO:0009814,GO:2000037
MSTRG.42533	GO:0004672,GO:0048544,GO:0004674,GO:0009506,GO:0016740,GO:0006468,GO:0000166,GO:0030246,GO:0004713,GO:0031625,GO:0005516,GO:0016301,GO:0005524,GO:0016020,GO:0016021,GO:0016310,GO:0018108,GO:0048765,GO:0005886,GO:0045087
MSTRG.54505	GO:0071555,GO:0016740,GO:0030244,GO:0016020,GO:0016757,GO:0016021,GO:0016760
MSTRG.54506	GO:0003824,GO:0006177,GO:0003938,GO:0006164,GO:0046872,GO:0055114,GO:0016491
MSTRG.29572	GO:0005509,GO:0008150,GO:0005622,GO:0032774,GO:0005575,GO:0019722,GO:0003899
MSTRG.30558	GO:0005634,GO:0003677
MSTRG.29573	GO:0046872,GO:0008270
MSTRG.30559	GO:0008270
MSTRG.29570	GO:0005777,GO:0016740,GO:0016773,GO:0016310,GO:0046854,GO:0008152,GO:0016301,GO:0004430
MSTRG.54598	GO:0016787,GO:0008233,GO:0006508,GO:0004190
MSTRG.54599	GO:0006355,GO:0003700,GO:0046983,GO:0003677
MSTRG.54597	GO:0006355,GO:0003700,GO:0009908,GO:2000032
MSTRG.54590	GO:0016740,GO:0016310,GO:0008152,GO:0032440,GO:0055114,GO:0016491,GO:0016301
MSTRG.54591	GO:0010050,GO:0005634,GO:0007267,GO:0005829,GO:0006342,GO:0005737,GO:0051567,GO:0009616,GO:0097298,GO:0005652,GO:0016020,GO:0006997,GO:0005654,GO:0003674,GO:0010267,GO:0016572,GO:0035196,GO:0031965,GO:0003677,GO:0034399
MSTRG.54594	GO:0009536,GO:0009507,GO:0019684,GO:0034660,GO:0045893,GO:0035304,GO:0042793,GO:0010027,GO:0009707,GO:0009902,GO:0016020,GO:0005623,GO:0009527,GO:0006364,GO:0010207
MSTRG.54595	GO:0009536,GO:0016787,GO:0009507,GO:0005524,GO:0000166,GO:0016887,GO:0008152,GO:0010287
MSTRG.54592	GO:0016020,GO:0016021,GO:0046872,GO:0055114,GO:0016491
MSTRG.54593	GO:0009536,GO:0009507,GO:0016020,GO:0009941,GO:0016021,GO:0008150,GO:0055114
MSTRG.42597	GO:0016740,GO:0016757,GO:0017176,GO:0006506
MSTRG.42595	GO:0000166,GO:0003676
MSTRG.42599	GO:0005634,GO:0032259,GO:0016740,GO:0008150,GO:0018024,GO:0008168,GO:0016568,GO:0034968
MSTRG.42594	GO:0008289
MSTRG.42593	GO:0009553,GO:0005634,GO:0005730,GO:0005622,GO:0001510,GO:0003676,GO:0006396,GO:0006364,GO:0006397,GO:0006606,GO:0005886
MSTRG.42592	GO:0005634,GO:0008150,GO:0006486,GO:0010182,GO:0048825,GO:0009755,GO:0003676,GO:0000956
MSTRG.42591	GO:0001104,GO:0016592,GO:0005634,GO:0006355,GO:0006357,GO:0005515,GO:0006351
MSTRG.42587	GO:0009536,GO:0004659,GO:0010355,GO:0010356,GO:0016740,GO:0016021,GO:0010357,GO:0016117,GO:0009941,GO:0008152,GO:0010236
MSTRG.42586	GO:0009058,GO:0004515,GO:0019363,GO:0016740,GO:0000166,GO:0016779,GO:0006412,GO:0005840,GO:0003824,GO:0005524,GO:0000309,GO:0005622,GO:0008150,GO:0003735,GO:0003674,GO:0009435
MSTRG.42585	GO:0005840,GO:0030529,GO:0003735,GO:0003723,GO:0006412,GO:0015935
MSTRG.42588	GO:0009507,GO:0016117,GO:0009941,GO:0016567,GO:0046872,GO:0004842,GO:0008270
MSTRG.42582	GO:0005840,GO:0030529,GO:0003735,GO:0003723,GO:0006412,GO:0015935
MSTRG.30598	GO:0009793,GO:0005634,GO:0016740,GO:0045893,GO:0000166,GO:0043687,GO:0050826,GO:0019915,GO:0009933,GO:0005524,GO:0031124,GO:0010228,GO:0009908,GO:0009909,GO:0016567,GO:0005849,GO:0006397
MSTRG.30599	GO:0005634,GO:0005524,GO:0031124,GO:0016740,GO:0000166,GO:0005849,GO:0006397
MSTRG.30594	GO:0006820,GO:0044070,GO:1903959,GO:0005739,GO:0055085,GO:0005741,GO:0046930,GO:0008308,GO:0016020,GO:0016021,GO:0015288,GO:0006810,GO:0006811
MSTRG.30595	GO:0080129,GO:0009536,GO:0009507,GO:0006820,GO:0044070,GO:1903959,GO:0051788,GO:0055085,GO:0005741,GO:0005773,GO:0005774,GO:0006511,GO:0008308,GO:0009941,GO:0009853,GO:0005886
MSTRG.30596	GO:0043424,GO:0009506,GO:0005794,GO:0016020,GO:0005829,GO:0005515,GO:0005773,GO:0005774,GO:0005886
MSTRG.30597	GO:0004672,GO:0004674,GO:0005524,GO:0006468,GO:0016740,GO:0004709,GO:0000165,GO:0000166,GO:0016310,GO:0005622,GO:0000186,GO:0016301
MSTRG.30590	GO:0016310,GO:0032440,GO:0055114,GO:0016491,GO:0016301
MSTRG.30591	GO:0015074,GO:0005634,GO:0046872,GO:0003676,GO:0006508,GO:0004190,GO:0008270
MSTRG.30592	GO:0005634,GO:0010050,GO:0006306,GO:0007267,GO:0031047,GO:0048519,GO:0006281,GO:0055114,GO:0016491,GO:0006351,GO:0006355,GO:0003700,GO:0010228,GO:0006260,GO:0005719,GO:0032440,GO:0010073,GO:0010267,GO:0003677,GO:0035101,GO:0010014,GO:0006974,GO:0005694,GO:0009887
MSTRG.30593	GO:0009555,GO:0016021,GO:0009734,GO:0005783,GO:0010315,GO:0010252,GO:0055085
MSTRG.42576	GO:0046872,GO:0003676,GO:0008270
MSTRG.42575	GO:0004672,GO:0004674,GO:0016740,GO:0044036,GO:0006468,GO:0004709,GO:0000165,GO:0000166,GO:0055114,GO:0004714,GO:0016491,GO:0016301,GO:0010413,GO:0042546,GO:0005524,GO:0045492,GO:0016020,GO:0016021,GO:0016310,GO:0005622,GO:0032440,GO:0000186,GO:0018108
MSTRG.42574	GO:0016787,GO:0016579,GO:0008233,GO:0008234,GO:0036459,GO:0006508,GO:0006511
MSTRG.42573	GO:0006306,GO:0006260,GO:0009909,GO:0006261,GO:0008150,GO:0005575,GO:0034968,GO:0008283,GO:0051567
MSTRG.42579	GO:0032259,GO:0016740,GO:0008168,GO:0003676
MSTRG.42578	GO:0016021,GO:0004252,GO:0006508
MSTRG.42577	GO:0046872,GO:0003676,GO:0008270
MSTRG.42572	GO:0006865,GO:0016020,GO:0015173,GO:0003333,GO:0016021,GO:0015175,GO:0009624,GO:0015801,GO:0006810,GO:0015804,GO:0005886
MSTRG.42571	GO:0006865,GO:0016020,GO:0016021,GO:0015173,GO:0003333,GO:0015175,GO:0009624,GO:0015801,GO:0006810,GO:0015804,GO:0005886
MSTRG.42570	GO:0008150,GO:0003674
MSTRG.54555	GO:0005507,GO:0016531,GO:0016021,GO:0006825,GO:0005758
MSTRG.54552	GO:0005507,GO:0009926,GO:0040007,GO:0009963,GO:0006612,GO:0009750,GO:0005622,GO:0005623,GO:0046872,GO:0006970,GO:0007389,GO:0006878,GO:0046686,GO:0010015
MSTRG.54553	GO:0005507,GO:0016531,GO:0006825,GO:0005758
MSTRG.54558	GO:0004672,GO:0005524,GO:0006468,GO:0032440,GO:0016874,GO:0055114,GO:0016491
MSTRG.54556	GO:0016740,GO:0016310,GO:0008152,GO:0016301
MSTRG.54557	GO:0004672,GO:0008353,GO:0006468,GO:0016740,GO:0051301,GO:0000166,GO:0030246,GO:0016301,GO:0051726,GO:0005524,GO:0004693,GO:0016310,GO:0005886
MSTRG.54565	GO:0008150
MSTRG.54566	GO:0016740,GO:0008152,GO:0016746,GO:0047196
MSTRG.54563	GO:0009507,GO:0008150,GO:0003723
MSTRG.54569	GO:0009504,GO:0005856,GO:0006306,GO:0006275,GO:0051301,GO:0000166,GO:0031048,GO:0005737,GO:0000910,GO:0051567,GO:0000911,GO:0005874,GO:0016787,GO:0003924,GO:0006260,GO:0009524,GO:0005525,GO:0010389,GO:0008152,GO:0000280,GO:0008283
MSTRG.54567	GO:0009504,GO:0006306,GO:0006275,GO:0000166,GO:0031048,GO:0000910,GO:0051567,GO:0000911,GO:0016787,GO:0003924,GO:0006260,GO:0005525,GO:0010389,GO:0008152,GO:0000280,GO:0008283
MSTRG.54568	GO:0009504,GO:0005856,GO:0006306,GO:0006275,GO:0051301,GO:0000166,GO:0031048,GO:0005737,GO:0000910,GO:0051567,GO:0000911,GO:0005874,GO:0016787,GO:0003924,GO:0006260,GO:0009524,GO:0005525,GO:0010389,GO:0008152,GO:0000280,GO:0008283
MSTRG.54561	GO:0005783,GO:0003723,GO:0010155,GO:0006413,GO:0005886,GO:0003743
MSTRG.54562	GO:0005783,GO:0010155,GO:0003723,GO:0005886
MSTRG.54560	GO:0016740,GO:0016020,GO:0016757,GO:0008375,GO:0008152,GO:0030158
MSTRG.54576	GO:0005506,GO:0016707,GO:0046872,GO:0055114,GO:0016491,GO:0051213
MSTRG.54577	GO:0009506,GO:0000166,GO:0009926,GO:0006855,GO:0071366,GO:0000041,GO:0048364,GO:0005524,GO:0016020,GO:0016021,GO:0016887,GO:0010359,GO:0008152,GO:0006810,GO:0005886,GO:0005215
MSTRG.54575	GO:0003676,GO:0008270
MSTRG.54579	GO:0009058,GO:0016740,GO:0006629,GO:0016779,GO:0005739,GO:0031307,GO:0005741,GO:0008654,GO:0003824,GO:0004306,GO:0016020,GO:0016021,GO:0006646
MSTRG.54572	GO:0009504,GO:0005856,GO:0006306,GO:0006275,GO:0051301,GO:0000166,GO:0031048,GO:0005737,GO:0000910,GO:0051567,GO:0000911,GO:0005874,GO:0016787,GO:0003924,GO:0006260,GO:0009524,GO:0005525,GO:0010389,GO:0008152,GO:0000280,GO:0008283
MSTRG.54570	GO:0009504,GO:0005856,GO:0006306,GO:0006275,GO:0051301,GO:0000166,GO:0031048,GO:0005737,GO:0000910,GO:0051567,GO:0000911,GO:0005874,GO:0016787,GO:0003924,GO:0006260,GO:0009524,GO:0005525,GO:0010389,GO:0008152,GO:0000280,GO:0008283
MSTRG.54571	GO:0002161,GO:0006450,GO:0003676,GO:0008270
MSTRG.54587	GO:0016787,GO:0005829,GO:0008152,GO:0019177,GO:0008413,GO:0006974
MSTRG.54588	GO:0009506
MSTRG.54589	GO:0016021,GO:0008152,GO:0003950
MSTRG.1270	GO:0009827,GO:0009860,GO:0046872,GO:0008152,GO:0016874
MSTRG.1273	GO:0006661,GO:0046872
MSTRG.1274	GO:0090305,GO:0006418,GO:0005524,GO:0000166,GO:0004518,GO:0004812,GO:0003676
MSTRG.1275	GO:0009793,GO:0010305,GO:0035266,GO:0005634,GO:0047654,GO:0010311,GO:0048366,GO:0016846,GO:0003824,GO:0010449,GO:2000012,GO:0008152,GO:0048569,GO:0010073,GO:0016829,GO:0009790
MSTRG.1278	GO:0080129,GO:0016740,GO:0016197,GO:0005829,GO:0009958,GO:0005771,GO:0048364,GO:0051788,GO:0008333,GO:0006511,GO:0006896,GO:0035091,GO:0008152,GO:0030904,GO:0009853,GO:0006623,GO:0043231
MSTRG.1260	GO:0004067,GO:0016787,GO:0008152
MSTRG.1264	GO:0005794,GO:0032259,GO:0016740,GO:0016020,GO:0016021,GO:0008168,GO:0005768,GO:0005802,GO:0000139,GO:0003676,GO:0008270
MSTRG.1265	GO:0016787,GO:0008568,GO:0008152
MSTRG.1266	GO:0005634,GO:0009220,GO:0010582,GO:0001510
MSTRG.1267	GO:0000784,GO:0000723,GO:0032259,GO:0016740,GO:0043047,GO:0008168,GO:0000234,GO:0003677
MSTRG.1268	GO:0008150,GO:0016310,GO:0016301
MSTRG.1291	GO:0006979,GO:0004601,GO:0004602,GO:0055114,GO:0016491
MSTRG.1295	GO:0009697,GO:0070370,GO:0000165,GO:0010310,GO:0009867,GO:0010508,GO:0043565,GO:0009651,GO:0003700,GO:0006612,GO:0005622,GO:0009595,GO:0043900,GO:0009407
MSTRG.1298	GO:0015074,GO:0035235,GO:0016020,GO:0016021,GO:0004970,GO:0006810,GO:0006811,GO:0003676,GO:0008270
MSTRG.1299	GO:0016740,GO:0006629,GO:0008374,GO:0005783,GO:0016746,GO:0046027,GO:0005773
MSTRG.1280	GO:0016787,GO:0005524,GO:0016020,GO:0016021,GO:0000166,GO:0046872,GO:0008152,GO:0005388,GO:0070588
MSTRG.1281	GO:0006355,GO:0032259,GO:0046872,GO:0008168,GO:0008270
MSTRG.1285	GO:0005524,GO:0000166,GO:0043531
MSTRG.1286	GO:0030976,GO:0009570,GO:0050660,GO:0016740,GO:0009097,GO:0009099,GO:0008652,GO:0003824,GO:0003984,GO:0046872,GO:0008152,GO:0009082,GO:0016829,GO:0000287
MSTRG.1289	GO:0009536,GO:0006417,GO:0030529,GO:0009570,GO:0009507,GO:0016020,GO:0000373,GO:0008375,GO:0008152,GO:0003723,GO:0008380,GO:0006397
MSTRG.3899	GO:0032259,GO:0016740,GO:0008168,GO:0006744,GO:0006364
MSTRG.3890	GO:0009888,GO:0005634,GO:0030154,GO:0005515,GO:0007275,GO:0001708,GO:0010063,GO:0006351,GO:0006355,GO:0003700,GO:0009751,GO:0009913,GO:0009753,GO:0003677
MSTRG.3892	GO:0003824,GO:0033729,GO:0050662,GO:0008152,GO:0055114,GO:0016491
MSTRG.3891	GO:0006355,GO:0003700,GO:0005737,GO:0043565,GO:0003677
MSTRG.1231	GO:0032784,GO:0005840,GO:0005634,GO:0006355,GO:0006357,GO:0005622,GO:0003735,GO:0006412,GO:0006351
MSTRG.3894	GO:0003824,GO:0045552,GO:0033729,GO:0050662,GO:0006694,GO:0008152,GO:0016616,GO:0055114,GO:0016491,GO:0003854
MSTRG.1232	GO:0009536,GO:0009570,GO:0009507,GO:0016740,GO:0006629,GO:0016746,GO:0006636,GO:0004366,GO:0008654,GO:0016117,GO:0008152,GO:0019288,GO:0016024,GO:0006650,GO:0015995,GO:0006655
MSTRG.3893	GO:0003824,GO:0045552,GO:0033729,GO:0006694,GO:0050662,GO:0016616,GO:0008152,GO:0055114,GO:0016491,GO:0003854
MSTRG.1233	GO:0005634,GO:0010067,GO:0003677
MSTRG.3896	GO:0008194,GO:0042178,GO:0016740,GO:0009636,GO:0050505,GO:0080043,GO:0009963,GO:0009611,GO:0080044,GO:0009805,GO:0035251,GO:0009651,GO:0006612,GO:0016757,GO:0009813,GO:0016758,GO:0008152,GO:0052696,GO:0043231
MSTRG.3895	GO:0003824,GO:0045552,GO:0033729,GO:0050662,GO:0006694,GO:0008152,GO:0016616,GO:0055114,GO:0016491,GO:0003854
MSTRG.1235	GO:0009536,GO:0009507,GO:0016740,GO:0006569,GO:0009610,GO:0003824,GO:0019344,GO:0046482,GO:0009684,GO:0016853,GO:0008152,GO:0016829,GO:0045439
MSTRG.1226	GO:0016740,GO:0032440,GO:0055114,GO:0008299,GO:0016491
MSTRG.3889	GO:0005634,GO:0006275,GO:0051301,GO:0048453,GO:0046982,GO:0000775,GO:0031048,GO:0000776,GO:0000777,GO:0005515,GO:0051307,GO:0051567,GO:0000911,GO:0000785,GO:0000786,GO:0010389,GO:0009909,GO:0008283,GO:0003677,GO:0005694
MSTRG.3888	GO:0009697,GO:0004553,GO:0009867,GO:0009902,GO:0019216,GO:0044272,GO:0009108,GO:0009749,GO:0009814,GO:0005975,GO:0006364,GO:0009534,GO:0009695,GO:0009535
MSTRG.3881	GO:0000226,GO:0016740,GO:0008152,GO:0071897,GO:0016779,GO:0003887,GO:0000911
MSTRG.3880	GO:0000226,GO:0016740,GO:0008152,GO:0071897,GO:0016779,GO:0000911,GO:0003887
MSTRG.3883	GO:0016020,GO:0046872,GO:0003677,GO:0008270
MSTRG.3885	GO:0016787,GO:0008568,GO:0008152,GO:0005739
MSTRG.3887	GO:0006032,GO:0016787,GO:0005975,GO:0005783,GO:0004568,GO:0004553
MSTRG.3886	GO:0016787,GO:0008152
MSTRG.1251	GO:0004672,GO:0004674,GO:0016740,GO:0006468,GO:0000166,GO:0055114,GO:0016491,GO:0016301,GO:0005524,GO:0016020,GO:0016021,GO:0016310,GO:0032440
MSTRG.1252	GO:0005634,GO:0009507,GO:0009733,GO:0005737,GO:0009739,GO:0016556,GO:0006355,GO:0009651,GO:0003700,GO:0009751,GO:0009753,GO:0003677,GO:0046686
MSTRG.1255	GO:0003843,GO:0016740,GO:0000148,GO:0016020,GO:0016757,GO:0006075
MSTRG.1256	GO:0005524,GO:0000166,GO:0043531
MSTRG.1248	GO:0004672,GO:0048544,GO:0004674,GO:0016740,GO:0006468,GO:0000166,GO:0030246,GO:0004715,GO:0005516,GO:0016301,GO:0005524,GO:0016020,GO:0016021,GO:0016310,GO:0009816,GO:0046777,GO:0018108,GO:0005886
MSTRG.1249	GO:0004386,GO:0016787,GO:0005524,GO:0000166,GO:0008152,GO:0003723,GO:0003676
MSTRG.1240	GO:0080129,GO:0005507,GO:0005829,GO:0005773,GO:0006094,GO:0005774,GO:0009743,GO:0051536,GO:0006096,GO:0051539,GO:0005524,GO:0006486,GO:0006102,GO:0008152,GO:0003994,GO:0048027,GO:0046686,GO:0055072,GO:0009570,GO:0009506,GO:0009507,GO:0015979,GO:0000302,GO:0048046,GO:0005618,GO:0007030,GO:0010039,GO:0007033,GO:0016829,GO:0009853,GO:0005886
MSTRG.1241	GO:0019430,GO:0004791,GO:0005737,GO:0055114,GO:0016491
MSTRG.1242	GO:0003824,GO:0034480,GO:0016787,GO:0016788,GO:0008152
MSTRG.1243	GO:0019761,GO:0016787,GO:0004180,GO:0008236,GO:0006508
MSTRG.1244	GO:0016787,GO:0008152,GO:0046685,GO:0048573
MSTRG.1245	GO:0016020,GO:0016021,GO:0015689,GO:0015098,GO:0006810,GO:0005773,GO:0005774
MSTRG.1246	GO:0046872,GO:0008152,GO:0016874
MSTRG.1247	GO:0090305,GO:0003682,GO:0003843,GO:0000166,GO:0004519,GO:0006281,GO:0016459,GO:0051276,GO:0008270,GO:0000148,GO:0016020,GO:0005524,GO:0005622,GO:0007064,GO:0008280,GO:0008152,GO:0006075,GO:0003676,GO:0003677,GO:0005694,GO:0003774
MSTRG.3858	GO:0016740,GO:0047172,GO:0008152,GO:0016746,GO:0016747,GO:0003723
MSTRG.3857	GO:0000166,GO:0005737,GO:0003723,GO:0003676
MSTRG.3859	GO:0005634,GO:0006355,GO:0003677,GO:0006351
MSTRG.3850	GO:0008146,GO:0016740,GO:0008152
MSTRG.3851	GO:0030154,GO:0005515,GO:0007275,GO:0006635,GO:0006412,GO:0016558,GO:0005840,GO:0009908,GO:0005622,GO:0008150,GO:0003735,GO:0003674,GO:0000956
MSTRG.3853	GO:0006355,GO:0003700,GO:0046872
MSTRG.3845	GO:0030154,GO:0005515,GO:0007275,GO:0006635,GO:0006412,GO:0016558,GO:0005840,GO:0009908,GO:0005622,GO:0008150,GO:0003735,GO:0003674,GO:0000956
MSTRG.3844	GO:0008146,GO:0016740,GO:0008152
MSTRG.3849	GO:0004721,GO:0016787,GO:0005524,GO:0000166,GO:0006470,GO:0008152,GO:0043531
MSTRG.3848	GO:0008146,GO:0016740,GO:0008152
MSTRG.3841	GO:0009408,GO:0010115,GO:0005507,GO:0070469,GO:0005829,GO:0009414,GO:0010182,GO:0055114,GO:0016020,GO:0016021,GO:1902600,GO:0009750,GO:0008150,GO:0008152,GO:0046872,GO:0003674,GO:0004316,GO:0006561,GO:0004129,GO:0016874,GO:0016491,GO:0005739,GO:0005743,GO:0022900,GO:0004022,GO:0010301
MSTRG.3840	GO:0020037,GO:0005516
MSTRG.3843	GO:0008146,GO:0016740,GO:0008152
MSTRG.3842	GO:0030529,GO:0005730,GO:0005634,GO:0005829,GO:0019013,GO:0000166,GO:0010150,GO:0006952,GO:0008219,GO:0003723,GO:0003676,GO:0009693
MSTRG.1215	GO:0009408,GO:0004673,GO:0046658,GO:0009506,GO:0016740,GO:0030054,GO:0030247,GO:0001872,GO:0016787,GO:0016020,GO:0008150,GO:0008152,GO:0031225,GO:0018106,GO:0005886
MSTRG.3878	GO:0004386,GO:0016787,GO:0009507,GO:0005524,GO:0009220,GO:0000166,GO:0008152,GO:0003676
MSTRG.3879	GO:0000226,GO:0016740,GO:0008152,GO:0016779,GO:0000911
MSTRG.3870	GO:0009697,GO:0005634,GO:0006914,GO:0000166,GO:0010310,GO:0015079,GO:0016874,GO:0009642,GO:0009610,GO:0010188,GO:0008270,GO:0006355,GO:0009651,GO:0003700,GO:0016020,GO:0016021,GO:0042742,GO:0046872,GO:0008152,GO:0006811,GO:0003676,GO:0071805,GO:0006813
MSTRG.3872	GO:0009697,GO:0005634,GO:0006914,GO:0000166,GO:0010310,GO:0015079,GO:0016874,GO:0009642,GO:0009610,GO:0010188,GO:0008270,GO:0006355,GO:0009651,GO:0003700,GO:0016020,GO:0016021,GO:0042742,GO:0046872,GO:0008152,GO:0006811,GO:0003676,GO:0071805,GO:0006813
MSTRG.1210	GO:0008150
MSTRG.3871	GO:0009697,GO:0005634,GO:0006914,GO:0000166,GO:0010310,GO:0015079,GO:0016874,GO:0009642,GO:0009610,GO:0010188,GO:0008270,GO:0006355,GO:0009651,GO:0003700,GO:0016020,GO:0016021,GO:0042742,GO:0046872,GO:0008152,GO:0006811,GO:0003676,GO:0071805,GO:0006813
MSTRG.1211	GO:0005829,GO:0008150,GO:0006007,GO:0003674
MSTRG.3874	GO:0008080,GO:0016740,GO:0008152,GO:0016746
MSTRG.3873	GO:0009697,GO:0005634,GO:0006914,GO:0000166,GO:0010310,GO:0015079,GO:0016874,GO:0009642,GO:0009610,GO:0010188,GO:0008270,GO:0006355,GO:0009651,GO:0003700,GO:0016020,GO:0016021,GO:0042742,GO:0046872,GO:0008152,GO:0006811,GO:0003676,GO:0071805,GO:0006813
MSTRG.1213	GO:0030145,GO:0045735,GO:0046872,GO:0005576
MSTRG.3876	GO:0004386,GO:0008152
MSTRG.3875	GO:0016787,GO:0005829,GO:0098599,GO:0008152,GO:0008474,GO:0005773,GO:0098734
MSTRG.3866	GO:0016787,GO:0008233,GO:0008236,GO:0004252,GO:0006508
MSTRG.1206	GO:0006816,GO:0016787,GO:0005524,GO:0016020,GO:0016021,GO:0000166,GO:0046872,GO:0008152,GO:0006810,GO:0006811,GO:0005388,GO:0070588
MSTRG.3869	GO:0001731,GO:0005737,GO:0016282,GO:0033290,GO:0005852,GO:0006412,GO:0006413,GO:0006446,GO:0003743
MSTRG.1207	GO:0009536,GO:0009507,GO:0009941,GO:0008150,GO:0009706,GO:0005739
MSTRG.3868	GO:0031072,GO:0009408,GO:0009507,GO:0005737,GO:0051082,GO:0042026,GO:0008270,GO:0051087,GO:0005524,GO:0009941,GO:0046872,GO:0006457,GO:0003676,GO:0009535
MSTRG.1208	GO:0016192,GO:0006499,GO:0030659,GO:0005829,GO:0006886,GO:0006888,GO:0018024,GO:0005198,GO:0005905,GO:0043090,GO:0030130,GO:0031410,GO:0030132,GO:0016020,GO:0007030,GO:0034968,GO:0007033,GO:0005886
MSTRG.1209	GO:0004338,GO:0016787,GO:0051015,GO:0005975,GO:0007015,GO:0008152,GO:0004553,GO:0016798
MSTRG.3861	GO:0046983
MSTRG.3860	GO:0046872,GO:0008152,GO:0016874,GO:0008270
MSTRG.3863	GO:0004672,GO:0004674,GO:0006468,GO:0016740,GO:0004709,GO:0000165,GO:0000166,GO:0046983,GO:0016301,GO:0042546,GO:0005524,GO:0016310,GO:0005622,GO:0046777,GO:0000186,GO:0005886
MSTRG.3862	GO:0004672,GO:0004674,GO:0006355,GO:0003700,GO:0005524,GO:0006468,GO:0000166,GO:0016310,GO:0046983,GO:0003677,GO:0016301,GO:0010047
MSTRG.1202	GO:0016787,GO:0008152
MSTRG.3865	GO:0016787,GO:0008233,GO:0008236,GO:0004252,GO:0006508
MSTRG.29510	GO:0042752,GO:0009585,GO:0010017,GO:0005634,GO:0007623,GO:0005737,GO:0003674,GO:0048511
MSTRG.3811	GO:0016020,GO:0016021,GO:0015079,GO:0006811,GO:0071805,GO:0006813
MSTRG.3814	GO:0004721,GO:0015074,GO:0016787,GO:0006470,GO:0008152,GO:0043531,GO:0003676,GO:0008270
MSTRG.3816	GO:0005634,GO:0006355,GO:0009734,GO:0043531,GO:0003677,GO:0009725,GO:0006351
MSTRG.29514	GO:0009505,GO:0016036,GO:0031012,GO:0042631,GO:0040008,GO:0005576,GO:0006952,GO:0008233,GO:0005578,GO:0008236,GO:0006508,GO:0009581,GO:0019375,GO:0005618,GO:0009682,GO:0016787,GO:0009595,GO:0004252
MSTRG.3815	GO:0043531
MSTRG.29515	GO:0016787,GO:0008150,GO:0004252,GO:0006508
MSTRG.29512	GO:0009505,GO:0016787,GO:0008233,GO:0009595,GO:0004252,GO:0006508,GO:0008236,GO:0009581
MSTRG.29513	GO:0009505,GO:0016787,GO:0008233,GO:0009595,GO:0004252,GO:0006508,GO:0008236,GO:0009581
MSTRG.29518	GO:0008289,GO:0008150,GO:0005773
MSTRG.3819	GO:0010050,GO:0005634,GO:0006355,GO:0003700,GO:0009734,GO:0003677,GO:0009725,GO:0010158,GO:0006351
MSTRG.29519	GO:0016624,GO:0006096,GO:0009570,GO:0004739,GO:0009941,GO:0006086,GO:0008152,GO:0055114,GO:0016491,GO:0043231
MSTRG.29517	GO:0005794,GO:0016740,GO:0016020,GO:0047220,GO:0016757,GO:0016021,GO:0006486,GO:0031048,GO:0008378,GO:0006346,GO:0000139,GO:0051567
MSTRG.17521	GO:0009793,GO:0048481,GO:0016226,GO:0009507,GO:0016740,GO:0045893,GO:0033862,GO:0005737,GO:0045036,GO:0006221,GO:0016301,GO:0009041,GO:0010228,GO:0016310,GO:0009658,GO:0046939,GO:0006364
MSTRG.17520	GO:0005634,GO:0016310,GO:0006952,GO:0005515,GO:0016301,GO:0009870
MSTRG.17525	GO:0004672,GO:0005524,GO:0016740,GO:0006468,GO:0016020,GO:0016021,GO:0000166,GO:0016310,GO:0004713,GO:0018108,GO:0016301
MSTRG.17524	GO:0004672,GO:0004674,GO:0016740,GO:0006468,GO:0000165,GO:0000166,GO:0004713,GO:0016301,GO:0005524,GO:0016020,GO:0016021,GO:0009814,GO:0016310,GO:0005622,GO:0018108
MSTRG.17523	GO:0004672,GO:0006468,GO:0016740,GO:0000166,GO:0004713,GO:0055114,GO:0016491,GO:0016301,GO:0005524,GO:0016020,GO:0016021,GO:0016310,GO:0032440,GO:0018108
MSTRG.17528	GO:0005506,GO:0006629,GO:0006694,GO:0006633,GO:0055114,GO:0008202,GO:0016491,GO:0016020,GO:0016021,GO:0005783,GO:0005789,GO:0050046,GO:0016126
MSTRG.30508	GO:0019761,GO:0016787,GO:0004180,GO:0008236,GO:0006508
MSTRG.17527	GO:0004497,GO:0004499,GO:0050660,GO:0050661,GO:0042744,GO:0055114,GO:0016491
MSTRG.30509	GO:0008150,GO:0003674
MSTRG.17526	GO:0004672,GO:0048544,GO:0004674,GO:0005524,GO:0016740,GO:0006468,GO:0000166,GO:0016310,GO:0030246,GO:0016301
MSTRG.30503	GO:0016787,GO:0008150,GO:0008568,GO:0008152,GO:0005739
MSTRG.30504	GO:0003714,GO:0005634,GO:0009733,GO:0009414,GO:2000022,GO:0009738,GO:0042538,GO:0009867,GO:0005515,GO:0009611,GO:1903507,GO:0042803,GO:0009620,GO:0009751,GO:0009753,GO:0009723,GO:0007165,GO:0009695
MSTRG.3810	GO:0016020,GO:0016021,GO:0015079,GO:0006811,GO:0071805,GO:0006813
MSTRG.30505	GO:0008150,GO:0003674
MSTRG.3801	GO:0005829,GO:0006570,GO:0055114,GO:0016491,GO:0006635,GO:0006572,GO:0051213,GO:1902000,GO:0016558,GO:0009744,GO:0009750,GO:0046872,GO:0004411,GO:0015996,GO:0006559
MSTRG.3800	GO:0015074,GO:0046872,GO:0003676,GO:0008270
MSTRG.29500	GO:0005506,GO:0046872,GO:0055114,GO:0016491,GO:0051213,GO:0045486
MSTRG.3803	GO:0015074,GO:0035235,GO:0016020,GO:0046872,GO:0004970,GO:0016747,GO:0003676,GO:0008270
MSTRG.3802	GO:0006355,GO:0003700,GO:0043565
MSTRG.29503	GO:0008324,GO:0010312,GO:0009705,GO:0006826,GO:0055085,GO:0005773,GO:0016021,GO:0010167,GO:0015706,GO:0010106,GO:0010299,GO:0006812,GO:0098655
MSTRG.29504	GO:0009536,GO:0030529,GO:0022626,GO:0009570,GO:0019843,GO:0009507,GO:0008233,GO:0003723,GO:0010027,GO:0006412,GO:0008236,GO:0006508,GO:0005840,GO:0016787,GO:0016020,GO:0009941,GO:0003735,GO:0019288,GO:0015995,GO:0006364,GO:0004252
MSTRG.3807	GO:0004672,GO:0004674,GO:0005524,GO:0006468,GO:0016740,GO:0000166,GO:0016310,GO:0043531,GO:0016301
MSTRG.29501	GO:0009698,GO:0009506,GO:0005634,GO:0032259,GO:0009699,GO:0030755,GO:0051555,GO:0016740,GO:0005829,GO:0006598,GO:0046983,GO:0033799,GO:0008168,GO:0005737,GO:0008171,GO:0009963,GO:0009611,GO:0009805,GO:0016206,GO:0009809,GO:0047763,GO:0042398,GO:0016126,GO:0005886
MSTRG.3806	GO:0034434,GO:0016740,GO:0008150,GO:0008152,GO:0016746,GO:0047196,GO:0016127
MSTRG.29502	GO:0009698,GO:0009506,GO:0005634,GO:0032259,GO:0009699,GO:0030755,GO:0051555,GO:0016740,GO:0005829,GO:0006598,GO:0046983,GO:0033799,GO:0008168,GO:0005737,GO:0008171,GO:0009963,GO:0009611,GO:0009805,GO:0016206,GO:0009809,GO:0047763,GO:0042398,GO:0016126,GO:0005886
MSTRG.3809	GO:0032259,GO:0016787,GO:0016740,GO:0008168,GO:0008152
MSTRG.29507	GO:0016020,GO:0016021,GO:0015079,GO:0009674,GO:0006811,GO:0071805,GO:0006813
MSTRG.29505	GO:0016787,GO:0008233,GO:0008236,GO:0004252,GO:0006508,GO:0003676
MSTRG.29509	GO:0004402,GO:0016740,GO:0016757,GO:0008152,GO:0016746,GO:0016573
MSTRG.17532	GO:0009536,GO:0009507,GO:0009543,GO:0031977,GO:0008233,GO:0003755,GO:0009579,GO:0008236,GO:0006508,GO:0016556,GO:0016787,GO:0016853,GO:0000413
MSTRG.17531	GO:0004673,GO:0016787,GO:0016740,GO:0008150,GO:0008152,GO:0018106
MSTRG.17530	GO:0009536,GO:0009409,GO:0009507,GO:0009414,GO:0042631,GO:0009737,GO:0042538,GO:0009706,GO:0070417,GO:0009651,GO:0016020,GO:0009269,GO:0016021,GO:0009941,GO:0009528,GO:0031357,GO:0009631,GO:0009535
MSTRG.17536	GO:0030001,GO:0016020,GO:0046873,GO:0055085
MSTRG.17539	GO:0006729,GO:0008124
MSTRG.17538	GO:0009408,GO:0034976,GO:0016020,GO:0019028,GO:0045893,GO:0015031,GO:0006457,GO:0006810,GO:0009644,GO:0042542
MSTRG.3836	GO:0090305,GO:0009410,GO:0005730,GO:0005634,GO:0007140,GO:0045893,GO:0051301,GO:0004518,GO:0004519,GO:0043687,GO:0006312,GO:0006281,GO:0051026,GO:0006259,GO:0016787,GO:0000278,GO:0046872,GO:0007129,GO:0000794,GO:0006396,GO:0003677
MSTRG.3835	GO:0006096,GO:0032880,GO:0006833,GO:0009266,GO:0009651,GO:0008150,GO:0007030,GO:0009414,GO:0042744,GO:0009646,GO:0046686
MSTRG.3838	GO:0006355,GO:0003700,GO:0003677,GO:0006351
MSTRG.3837	GO:0016787,GO:0016311,GO:0046872,GO:0008152,GO:0003993
MSTRG.3839	GO:0005516
MSTRG.17503	GO:0071586,GO:0006888,GO:0008233,GO:0006508,GO:0008237,GO:0005773,GO:0004175,GO:0016787,GO:0051604,GO:0016020,GO:0016021,GO:0005783,GO:0046872,GO:0080120,GO:0005789,GO:0004222
MSTRG.17502	GO:0015074,GO:0046983,GO:0005975,GO:0046872,GO:0004553,GO:0003676,GO:0003677
MSTRG.17501	GO:0046983,GO:0003676,GO:0003677
MSTRG.17500	GO:0016740,GO:0008152,GO:0046872,GO:0016746,GO:0047196,GO:0008270
MSTRG.17507	GO:0005634,GO:0006355,GO:0009734,GO:0003677,GO:0009725,GO:0006351
MSTRG.17506	GO:0005840,GO:0030529
MSTRG.17505	GO:0004672,GO:0005524,GO:0006468,GO:0005739,GO:0008270
MSTRG.3830	GO:0048193,GO:0006084,GO:0016132,GO:0005768,GO:0005576,GO:0009738,GO:0009744,GO:0016020,GO:0009749,GO:0009750,GO:0005783,GO:0009505,GO:0005794,GO:0030244,GO:0016740,GO:0051301,GO:0009831,GO:0005543,GO:0010215,GO:0005737,GO:0005802,GO:0007275,GO:0016301,GO:0005618,GO:0016757,GO:0016310,GO:0071482,GO:0016126,GO:0005886,GO:0009663
MSTRG.3832	GO:0009553,GO:0009793,GO:0005634,GO:0005730,GO:0019843,GO:0009303,GO:0032040,GO:0000462,GO:0006606,GO:0009790,GO:0034511
MSTRG.17509	GO:0006661,GO:0046872
MSTRG.3831	GO:0005634,GO:0016787,GO:0016579,GO:0008233,GO:0008234,GO:0036459,GO:0006508,GO:0006511
MSTRG.17508	GO:0090305,GO:0016787,GO:0016740,GO:0004518,GO:0016070,GO:0004519,GO:0090502,GO:0003723,GO:0004523,GO:0003676
MSTRG.3822	GO:0005634,GO:0006355,GO:0009734,GO:0003677,GO:0009725,GO:0006351
MSTRG.3824	GO:0008080,GO:0010228,GO:0051604,GO:0016740,GO:0004596,GO:0008152,GO:0016746
MSTRG.3827	GO:0008150,GO:0003674
MSTRG.3826	GO:0019344,GO:0016020,GO:0016021
MSTRG.3829	GO:0006661,GO:0008152,GO:0016874,GO:0042651,GO:0010190
MSTRG.3828	GO:0004721,GO:0016787,GO:0006470,GO:0008152,GO:0043531
MSTRG.17510	GO:0043531,GO:0007165
MSTRG.17514	GO:0005856,GO:0008289,GO:0009506,GO:0005829,GO:0000166,GO:0005737,GO:0000139,GO:0005774,GO:0006896,GO:0005874,GO:0016787,GO:0003924,GO:0009524,GO:0016020,GO:0005525,GO:0008152,GO:0005886
MSTRG.17513	GO:0016787,GO:0003924,GO:0005525,GO:0000166,GO:0008152
MSTRG.17511	GO:0008080,GO:0016740,GO:0008999,GO:0008152,GO:0016746
MSTRG.17516	GO:0004672,GO:0004674,GO:0005524,GO:0006468,GO:0000166
MSTRG.17515	GO:0009536,GO:0046976,GO:0005634,GO:0032259,GO:0009507,GO:0006275,GO:0016740,GO:0018024,GO:0008168,GO:0008270,GO:0009294,GO:0070734,GO:0009555,GO:0046872,GO:0016568,GO:0034968
MSTRG.3820	GO:0005634,GO:0010050,GO:0006355,GO:0003700,GO:0009734,GO:0003677,GO:0009725,GO:0010158,GO:0006351
MSTRG.29433	GO:0009536,GO:0008865,GO:0009507,GO:0016740,GO:0009220,GO:0045893,GO:0042793,GO:0045036,GO:0016301,GO:0009295,GO:0046835,GO:0042644,GO:0016310,GO:0009658,GO:0006364,GO:0009662,GO:0006399
MSTRG.30422	GO:0005524,GO:0000166,GO:0043531
MSTRG.29434	GO:0046656,GO:0016740,GO:0000166,GO:0003848,GO:0005739,GO:0044237,GO:0016301,GO:0003824,GO:0009396,GO:0005524,GO:0016310,GO:0046872,GO:0008152,GO:0004156,GO:0042558,GO:0046654,GO:0000287
MSTRG.29431	GO:0017057,GO:0006098,GO:0016787,GO:0016853,GO:0005975
MSTRG.29432	GO:0009536,GO:0008865,GO:0009507,GO:0016740,GO:0009220,GO:0045893,GO:0016773,GO:0042793,GO:0045036,GO:0016301,GO:0009295,GO:0046835,GO:0042644,GO:0016310,GO:0008152,GO:0009658,GO:0006364,GO:0009662,GO:0006399
MSTRG.29437	GO:0010048,GO:0008081,GO:0006629
MSTRG.29435	GO:0016853,GO:0000166,GO:0008150,GO:0008152,GO:0006457,GO:0003755,GO:0003676,GO:0000413
MSTRG.30420	GO:0005524,GO:0000166,GO:0043531
MSTRG.29436	GO:0009536,GO:0004128,GO:0031969,GO:0009507,GO:0020037,GO:0009703,GO:0055114,GO:0005515,GO:0009707,GO:0005739,GO:0016491,GO:0010319,GO:0016020,GO:0016021,GO:0046872,GO:0031966
MSTRG.30421	GO:0005524,GO:0000166,GO:0043531
MSTRG.42408	GO:0009536,GO:0009507,GO:0019684,GO:0048038,GO:0008137,GO:0055114,GO:0016491,GO:0009579,GO:0016655,GO:0016020,GO:0042773,GO:0016021,GO:0050136,GO:0006810,GO:0005886,GO:0009535
MSTRG.29439	GO:0005634,GO:0032259,GO:0016740,GO:0008168
MSTRG.17451	GO:0009507,GO:0009252,GO:0016855,GO:0006807,GO:0008152,GO:0006520,GO:0036361,GO:0047661
MSTRG.17450	GO:0008152,GO:0016874
MSTRG.42409	GO:0005681,GO:0005634,GO:0006355,GO:0003676,GO:0008380,GO:0003677,GO:0006397
MSTRG.17444	GO:0004721,GO:0016787,GO:0005524,GO:0000166,GO:0006470,GO:0008152,GO:0043531
MSTRG.17442	GO:0046872,GO:0008152,GO:0016829,GO:0010333,GO:0000287
MSTRG.17441	GO:0009827,GO:0009556,GO:0009860,GO:0010584,GO:0008152,GO:0016829
MSTRG.17448	GO:0005634,GO:0009507,GO:0006260,GO:0006261,GO:0000811,GO:0006270
MSTRG.42404	GO:0015074,GO:0005634,GO:0006278,GO:0046872,GO:0005739,GO:0003676,GO:0006508,GO:0003964,GO:0008270,GO:0004190
MSTRG.17447	GO:0010260,GO:0016310,GO:0008150,GO:0010375,GO:0016301,GO:0005886
MSTRG.42403	GO:0004672,GO:0005524,GO:0006468,GO:0016740,GO:0000166,GO:0016310,GO:0005575,GO:0004683,GO:0016301
MSTRG.17445	GO:0004386,GO:0016787,GO:0005524,GO:0000166,GO:0008152,GO:0003723,GO:0003676
MSTRG.17449	GO:0005634,GO:0006355,GO:0003700,GO:0016310,GO:0008233,GO:0043531,GO:0007275,GO:0006508,GO:0003677,GO:0016301,GO:0006351
MSTRG.30426	GO:0016310,GO:0016301
MSTRG.29441	GO:0052739,GO:0016740,GO:0052740,GO:0006629,GO:0016746,GO:0008970,GO:0016042,GO:0031090,GO:0016787,GO:0016020,GO:0008374,GO:0005783,GO:0043231
MSTRG.30428	GO:0009536,GO:0009507,GO:0009707,GO:0045036,GO:0055085,GO:0034765,GO:0046930,GO:0016020,GO:0016021,GO:0008150,GO:0009527,GO:0015288,GO:0006810,GO:0034426,GO:0022843,GO:0006811,GO:0031359
MSTRG.30429	GO:0005634,GO:0006355,GO:0003700,GO:0008150,GO:0008152,GO:0016874,GO:0003677,GO:0043565,GO:0006351
MSTRG.29422	GO:0009696,GO:0009536,GO:0080032,GO:0033473,GO:0050529,GO:0009507,GO:0006952,GO:0003824,GO:0016787,GO:0008152,GO:0080031,GO:0009694,GO:0080030
MSTRG.30411	GO:0006480,GO:0035556,GO:0005622,GO:0046872,GO:0008168,GO:0055114,GO:0043531,GO:0047134,GO:0008270
MSTRG.54400	GO:0005829,GO:0006662,GO:0005623,GO:0000103,GO:0000280,GO:0007000,GO:0055114,GO:0015035,GO:0045454,GO:0005886,GO:0016671
MSTRG.29423	GO:0009696,GO:0009536,GO:0080032,GO:0033473,GO:0005874,GO:0016787,GO:0009507,GO:0008150,GO:0006952,GO:0080031,GO:0009694,GO:0080030
MSTRG.30412	GO:0016740,GO:0009862,GO:0008152,GO:0016746,GO:0006655
MSTRG.54401	GO:0005829,GO:0008150,GO:0006007,GO:0003674
MSTRG.29420	GO:0004386,GO:0005730,GO:0016787,GO:0005524,GO:0004004,GO:0000166,GO:0044822,GO:0008152,GO:0005737,GO:0008026,GO:0003676,GO:0006396
MSTRG.30413	GO:0006661,GO:0046872,GO:0008152,GO:0016874,GO:0008270
MSTRG.30414	GO:0006661,GO:0046872,GO:0008152,GO:0016874,GO:0008270
MSTRG.29426	GO:0016705,GO:0035265,GO:0005506,GO:0010338,GO:0020037,GO:0040009,GO:0055114,GO:0016491,GO:0033772,GO:0004497,GO:0048437,GO:0005783,GO:0046872,GO:0010075,GO:0008284,GO:0046622
MSTRG.29427	GO:0004672,GO:0005634,GO:0004674,GO:0005524,GO:0006468,GO:0016740,GO:0000166,GO:0016310,GO:0000775,GO:0005739,GO:0016301,GO:0005694
MSTRG.54405	GO:0016020,GO:0016021,GO:0006857,GO:0006810,GO:0005215,GO:0006863
MSTRG.29424	GO:0016020,GO:0006744,GO:0005739,GO:0005743
MSTRG.54402	GO:0043424,GO:0009793,GO:0005634,GO:0003876,GO:0010564,GO:0051301,GO:0005829,GO:0019239,GO:0032264,GO:0050826,GO:0031307,GO:0009933,GO:0048366,GO:0009168,GO:0016787,GO:0010228,GO:0010431
MSTRG.29425	GO:0090305,GO:0005634,GO:0090503,GO:0009738,GO:0003723,GO:0009873,GO:0016787,GO:0009814,GO:0008408,GO:0010200,GO:0046872,GO:0043928,GO:0008152,GO:0003676,GO:0009693,GO:0000289,GO:0035556,GO:0000932,GO:0016740,GO:0000165,GO:0004518,GO:0005737,GO:0004527,GO:0010228,GO:0004535,GO:0017148,GO:0030015
MSTRG.30410	GO:0005509,GO:0010118,GO:0009414,GO:0008150,GO:0042538,GO:0005773,GO:0031407
MSTRG.54403	GO:0016020,GO:0006810,GO:0005215,GO:0006863
MSTRG.29429	GO:0004672,GO:0004674,GO:0005634,GO:0006468,GO:0042981,GO:0000166,GO:0023014,GO:0000775,GO:0005737,GO:0005739,GO:0016301,GO:0007346,GO:0032147,GO:0005524,GO:0016310,GO:0031098,GO:0005694
MSTRG.17461	GO:0051536,GO:0051537,GO:0005623,GO:0046872,GO:0055114,GO:0015035,GO:0005515,GO:0005739,GO:0048653,GO:0045454,GO:0009055
MSTRG.17460	GO:0016740,GO:0008150,GO:0008152
MSTRG.17455	GO:0016787,GO:0004564,GO:0005975,GO:0008152,GO:0004553,GO:0016798,GO:0004575
MSTRG.17454	GO:0009664,GO:0042545,GO:0008150,GO:0008270
MSTRG.17452	GO:0030003,GO:0009507,GO:0070838
MSTRG.17459	GO:0006626,GO:0009506,GO:0008150,GO:0005622
MSTRG.17458	GO:0006626,GO:0009506,GO:0008150,GO:0005622,GO:0005737
MSTRG.30419	GO:0004721,GO:0016787,GO:0005524,GO:0000166,GO:0006470,GO:0008152,GO:0043531
MSTRG.54408	GO:0005634,GO:0006355,GO:0003700,GO:0008150,GO:0008152,GO:0016874,GO:0003677,GO:0043565,GO:0006351
MSTRG.54409	GO:0005634,GO:0006355,GO:0003700,GO:0000166,GO:0003723,GO:0003676,GO:0003677,GO:0043565,GO:0006351
MSTRG.54406	GO:0016310,GO:0016301
MSTRG.54407	GO:0009536,GO:0009507,GO:0005739,GO:0009707,GO:0045036,GO:0055085,GO:0034765,GO:0046930,GO:0016020,GO:0009941,GO:0016021,GO:0008150,GO:0009527,GO:0015288,GO:0034426,GO:0006810,GO:0022843,GO:0006811,GO:0031359
MSTRG.30415	GO:0071555,GO:0052386,GO:0005794,GO:0016740,GO:0006569,GO:0009867,GO:0009611,GO:0048366,GO:0019344,GO:0010417,GO:0045489,GO:0009684,GO:0006612,GO:0016020,GO:0009620,GO:0016757,GO:0016021,GO:0005783,GO:0008152,GO:0009753,GO:0005789,GO:0047262,GO:0009695
MSTRG.29430	GO:0042274,GO:0015074,GO:0008150,GO:0005575,GO:0009560,GO:0003674,GO:0003676
MSTRG.30417	GO:0048482,GO:0046872,GO:0043130,GO:0046621,GO:0048317,GO:0008270
MSTRG.30418	GO:0004721,GO:0016787,GO:0005524,GO:0000166,GO:0006470,GO:0008152,GO:0043531
MSTRG.29411	GO:0001872,GO:0009506,GO:0016020,GO:0008150,GO:0030054,GO:0030247,GO:0031225,GO:0005886
MSTRG.54411	GO:0005634,GO:0006355,GO:0003700,GO:0003677,GO:0043565,GO:0006351
MSTRG.29412	GO:0016787,GO:0031347,GO:0009684,GO:0016311,GO:0046872,GO:0008152,GO:0003993,GO:0006569,GO:0009627
MSTRG.30401	GO:0032259,GO:0016740,GO:0008168
MSTRG.54412	GO:0016787,GO:0008150,GO:0008568,GO:0008152,GO:0003674
MSTRG.30402	GO:0003904,GO:0016021,GO:0003913,GO:0006281,GO:0016829
MSTRG.29410	GO:0016020,GO:0016021
MSTRG.54410	GO:0004177,GO:0009507,GO:0008150,GO:0003674,GO:0006508
MSTRG.29415	GO:0005634,GO:0045893,GO:0009414,GO:0009737,GO:0009738,GO:0005515,GO:0003676,GO:0007165
MSTRG.29416	GO:0000166,GO:0005622,GO:0009737,GO:0006810,GO:0003676
MSTRG.29413	GO:0008152,GO:0016829
MSTRG.54413	GO:0009504,GO:0005856,GO:0006306,GO:0006275,GO:0051301,GO:0000166,GO:0031048,GO:0005737,GO:0000910,GO:0051567,GO:0000911,GO:0005874,GO:0016787,GO:0003924,GO:0006260,GO:0009524,GO:0005525,GO:0010389,GO:0008152,GO:0000280,GO:0008283
MSTRG.29414	GO:0030001,GO:0016020,GO:0016021,GO:0015095,GO:0046873,GO:0006810,GO:0006811,GO:0055085,GO:0015693,GO:0098655,GO:0005886
MSTRG.54414	GO:0009504,GO:0005856,GO:0006306,GO:0006275,GO:0051301,GO:0000166,GO:0031048,GO:0005737,GO:0000910,GO:0051567,GO:0000911,GO:0005874,GO:0016787,GO:0003924,GO:0006260,GO:0009524,GO:0005525,GO:0010389,GO:0008152,GO:0000280,GO:0008283
MSTRG.29417	GO:0006529,GO:0004066,GO:0005575
MSTRG.29418	GO:0005856,GO:0005634,GO:0051301,GO:0000166,GO:0007049,GO:0005737,GO:0016787,GO:0005524,GO:0009524,GO:0015031,GO:0009560,GO:0008568,GO:0008152,GO:0006810
MSTRG.17422	GO:0016740,GO:0016757,GO:0016758,GO:0008152
MSTRG.17421	GO:0010224,GO:0009650,GO:0003684,GO:0042276,GO:0016740,GO:0006261,GO:0071897,GO:0006281,GO:0016779,GO:0042732,GO:0003887
MSTRG.17420	GO:0005634,GO:0016787,GO:0051603,GO:0000502,GO:0008233,GO:0005737,GO:0004298,GO:0006508,GO:0019773,GO:0004175,GO:0006511,GO:0005839
MSTRG.17423	GO:0046983,GO:0003676,GO:0003677
MSTRG.30408	GO:0003677
MSTRG.54419	GO:0006355,GO:0003700,GO:0008150,GO:0003677,GO:0043565
MSTRG.17429	GO:0006897,GO:0005525,GO:0005829,GO:0000166,GO:0005622,GO:0003723
MSTRG.17428	GO:0006897,GO:0005525,GO:0005829,GO:0000166,GO:0005622,GO:0003723
MSTRG.54417	GO:0009504,GO:0005856,GO:0006306,GO:0006275,GO:0051301,GO:0000166,GO:0031048,GO:0005737,GO:0000910,GO:0051567,GO:0000911,GO:0005874,GO:0016787,GO:0003924,GO:0006260,GO:0009524,GO:0005525,GO:0010389,GO:0008152,GO:0000280,GO:0008283
MSTRG.54418	GO:0009504,GO:0005856,GO:0006306,GO:0006275,GO:0051301,GO:0000166,GO:0031048,GO:0005737,GO:0000910,GO:0051567,GO:0000911,GO:0005874,GO:0016787,GO:0003924,GO:0006260,GO:0009524,GO:0005525,GO:0010389,GO:0008152,GO:0000280,GO:0008283
MSTRG.30405	GO:0006355,GO:0008270
MSTRG.30406	GO:0016310,GO:0016301
MSTRG.30407	GO:0080129,GO:0006625,GO:1990429,GO:0004842,GO:0006635,GO:0051788,GO:0008270,GO:0016558,GO:0006513,GO:0005777,GO:0005778,GO:0005779,GO:0016020,GO:0016021,GO:0008022,GO:0048598,GO:0015031,GO:0007031,GO:0046872,GO:0043161,GO:0006810,GO:0009407
MSTRG.29400	GO:0000226,GO:0005815,GO:0000922,GO:0010075,GO:0007020
MSTRG.54422	GO:0019761,GO:0015297,GO:0046658,GO:0009507,GO:0016020,GO:0016021,GO:0015238,GO:0006855,GO:0005773,GO:0055085,GO:0048046,GO:0009055
MSTRG.54423	GO:0008150,GO:0003674
MSTRG.54420	GO:0043874,GO:0009570,GO:0009507,GO:0043715,GO:0043716,GO:0005829,GO:0005737,GO:0046570,GO:0008652,GO:0008270,GO:0003824,GO:0016787,GO:0019284,GO:0019509,GO:0016311,GO:0046872,GO:0008152,GO:0016829,GO:0009086,GO:0000287
MSTRG.54421	GO:0031072,GO:0051082
MSTRG.29404	GO:0009536,GO:0006099,GO:0016020,GO:0005749,GO:0008150,GO:0045273,GO:0005739,GO:0009853,GO:0005773,GO:0005774,GO:0005743
MSTRG.54426	GO:0015297,GO:0016020,GO:0016021,GO:0015238,GO:0006855,GO:0055085
MSTRG.29405	GO:0009058,GO:0005783,GO:0016844,GO:0016829,GO:0005774
MSTRG.54427	GO:0004416,GO:0016787,GO:0019243,GO:0048573
MSTRG.29402	GO:0008150
MSTRG.54424	GO:0015297,GO:0016020,GO:0016021,GO:0015238,GO:0006855,GO:0055085
MSTRG.29403	GO:0008705,GO:0032259,GO:0009507,GO:0016740,GO:0005829,GO:0008168,GO:0046872,GO:0005737,GO:0008652,GO:0008270,GO:0009086,GO:0003871
MSTRG.54425	GO:0015297,GO:0016020,GO:0016021,GO:0015238,GO:0006855,GO:0055085
MSTRG.29408	GO:0015857,GO:1903791,GO:0005524,GO:0016020,GO:0016021,GO:0000166,GO:0015720,GO:0071705,GO:0005274,GO:0015210,GO:0006810,GO:0043100
MSTRG.29409	GO:0015720,GO:0015210,GO:0006635,GO:0016558,GO:0015857,GO:1903791,GO:0016021,GO:0005622,GO:0071705,GO:0005274,GO:0042906,GO:0042907,GO:0048573
MSTRG.29406	GO:0005730,GO:0009506,GO:0005794,GO:0016787,GO:0008150,GO:0005783,GO:0006888,GO:0008152,GO:0003674,GO:0005774
MSTRG.29407	GO:0016021,GO:0071705
MSTRG.17440	GO:0071555,GO:0005618,GO:0016787,GO:0009827,GO:0009556,GO:0009860,GO:0008152,GO:0010584,GO:0005576,GO:0004650,GO:0016798
MSTRG.17433	GO:0009860,GO:0016740,GO:0006506,GO:0003824,GO:0016020,GO:0016021,GO:0016757,GO:0009846,GO:0017176,GO:0046520,GO:0000506,GO:0005789,GO:0016126,GO:0016254
MSTRG.17432	GO:0009860,GO:0016740,GO:0006506,GO:0003824,GO:0016020,GO:0016021,GO:0016757,GO:0009846,GO:0017176,GO:0046520,GO:0000506,GO:0005789,GO:0016126,GO:0016254
MSTRG.17431	GO:0005634,GO:0042803,GO:0006355,GO:0003700,GO:0046982,GO:0009910,GO:0046872,GO:0003677
MSTRG.17430	GO:0045492,GO:0010413
MSTRG.17437	GO:0004672,GO:0010050,GO:0007267,GO:0010051,GO:0006468,GO:0030246,GO:0048519,GO:0004713,GO:0006346,GO:0016301,GO:0006898,GO:0005524,GO:0005044,GO:0016020,GO:0016246,GO:0016310,GO:0010073,GO:0010267,GO:0018108,GO:0010014,GO:0009887
MSTRG.17435	GO:0030001,GO:0006833,GO:0016020,GO:0016021,GO:0071577,GO:0046873,GO:0005385,GO:0010106,GO:0006826,GO:0055085
MSTRG.17434	GO:0005385,GO:0006826,GO:0055114,GO:0016491,GO:0001708,GO:0055085,GO:0006863,GO:0030001,GO:0006833,GO:0016020,GO:0016021,GO:0071577,GO:0032440,GO:0046873,GO:0010106
MSTRG.17439	GO:0004338,GO:0016787,GO:0051015,GO:0005975,GO:0007015,GO:0008152,GO:0004553,GO:0016798
MSTRG.54428	GO:0009506,GO:0047012,GO:0006629,GO:0006694,GO:0016616,GO:0055114,GO:0008202,GO:0016491,GO:0003854,GO:0016020,GO:0016021,GO:0016853,GO:0005783,GO:0005789,GO:0016126,GO:0005886
MSTRG.17438	GO:0006144,GO:0006145,GO:0016787,GO:0047652,GO:0005783,GO:0046872,GO:0010136,GO:0008152,GO:0015996,GO:0006508,GO:0016813,GO:0008237
MSTRG.54429	GO:0009553,GO:0000785,GO:0010228,GO:0000166,GO:0009911,GO:0031048,GO:0006378,GO:0003676,GO:0009790
MSTRG.29477	GO:0005623,GO:0055114,GO:0015035,GO:0045454,GO:0009055
MSTRG.30466	GO:0090305,GO:0008641,GO:0005634,GO:0003843,GO:0006281,GO:0051276,GO:0008270,GO:0006351,GO:0000148,GO:0016020,GO:0005524,GO:0005975,GO:0007064,GO:0008280,GO:0008152,GO:0003676,GO:0003677,GO:0043169,GO:0003682,GO:0004519,GO:0003824,GO:0005622,GO:0006075,GO:0003899,GO:0005694
MSTRG.29478	GO:0005096,GO:0046872,GO:0043547
MSTRG.30467	GO:0004721,GO:0016787,GO:0005524,GO:0000166,GO:0006470,GO:0006952,GO:0008152,GO:0043531
MSTRG.30468	GO:0015074,GO:0043531,GO:0003676,GO:0008270
MSTRG.29476	GO:0006418,GO:0005524,GO:0005829,GO:0000166,GO:0005737,GO:0016874,GO:0004812,GO:0006412,GO:0004831
MSTRG.30469	GO:0009697,GO:0004721,GO:0016787,GO:0005524,GO:0006470,GO:0000166,GO:0008152,GO:0006952,GO:0043531,GO:0009627,GO:0005515
MSTRG.30462	GO:0020037,GO:0005516
MSTRG.30463	GO:0004129,GO:0005507,GO:0070469,GO:0055114,GO:0016874,GO:0005739,GO:0005516,GO:0005743,GO:0022900,GO:0016020,GO:0016021,GO:1902600,GO:0008150,GO:0046872,GO:0008152,GO:0003674
MSTRG.29479	GO:0005096,GO:0046872,GO:0043547
MSTRG.30464	GO:0009408,GO:0006561,GO:0010115,GO:0005829,GO:0009414,GO:0010182,GO:0055114,GO:0016491,GO:0004022,GO:0009750,GO:0008152,GO:0004316,GO:0010301
MSTRG.30465	GO:0005681,GO:0009507,GO:0016787,GO:0005829,GO:0000398,GO:0005886
MSTRG.17491	GO:0016833,GO:0009570,GO:0009220,GO:0016740,GO:0000105,GO:0005737,GO:0000107,GO:0008652,GO:0003949,GO:0003824,GO:0016853,GO:0016757,GO:0008152,GO:0016763
MSTRG.17490	GO:0034976,GO:0006099,GO:0016740,GO:0045252,GO:0016020,GO:0004149,GO:0008152,GO:0033512,GO:0016746,GO:0009627,GO:0005739,GO:0008270
MSTRG.30460	GO:0006355,GO:0003700,GO:0003677,GO:0006351
MSTRG.42449	GO:0003824,GO:0008672,GO:0008152,GO:0016829
MSTRG.17495	GO:0003677
MSTRG.17494	GO:0016787,GO:0006629,GO:0008233,GO:0006508,GO:0004190
MSTRG.17492	GO:0009506,GO:0016021,GO:0006886,GO:0005783,GO:0005774
MSTRG.42444	GO:0009536,GO:0031969,GO:0009507,GO:0006629,GO:0080167,GO:0046471,GO:0006631,GO:0031625,GO:0005737,GO:0055114,GO:0016491,GO:0006636,GO:0016020,GO:0016021,GO:0016567,GO:0052637,GO:0061630
MSTRG.42443	GO:0005773
MSTRG.42442	GO:0005773
MSTRG.42441	GO:0004497,GO:0016705,GO:0005506,GO:0020037,GO:0050598,GO:0010295,GO:0046872,GO:0055114,GO:0016491
MSTRG.42447	GO:0016310,GO:0032440,GO:0055114,GO:0016491,GO:0016301
MSTRG.17489	GO:0006099,GO:0016740,GO:0045252,GO:0004149,GO:0008152,GO:0016746
MSTRG.29480	GO:0016740,GO:0016036,GO:0009220,GO:0005829,GO:0004588,GO:0006221,GO:0044205,GO:0004590,GO:0003824,GO:0016757,GO:0008152,GO:0009116,GO:0016829,GO:0046686,GO:0016831,GO:0006207
MSTRG.29481	GO:0009536,GO:0009570,GO:0009507,GO:0005829,GO:0008270,GO:0004655,GO:0003824,GO:0006098,GO:0033014,GO:0046872,GO:0008152,GO:0006779,GO:0015995,GO:0006364,GO:0016829,GO:0006782,GO:0006783
MSTRG.29484	GO:0016567
MSTRG.42440	GO:0004497,GO:0016705,GO:0005506,GO:0020037,GO:0050598,GO:0010295,GO:0046872,GO:0055114,GO:0016491
MSTRG.29485	GO:0001056,GO:0005665,GO:0005634,GO:0005666,GO:0000419,GO:0005736,GO:0003899,GO:0003677,GO:0001054,GO:0006351,GO:0001055
MSTRG.29482	GO:0005634,GO:0016567,GO:0046872,GO:0004842,GO:0016874,GO:0007275,GO:0008270,GO:0006511
MSTRG.29483	GO:0016740,GO:0044237,GO:0006413,GO:0003743
MSTRG.29466	GO:0005634,GO:0032259,GO:0045893,GO:0008327,GO:0031047,GO:0031048,GO:0008270,GO:0000911,GO:0010385,GO:0034968,GO:0042393,GO:0010267,GO:0000226,GO:0006306,GO:0007267,GO:0016740,GO:0018022,GO:0018024,GO:0008168,GO:0051567,GO:0016571,GO:0010428,GO:0010429,GO:0005694,GO:0046974
MSTRG.30455	GO:0090305,GO:0009410,GO:0005730,GO:0005634,GO:0007140,GO:0045893,GO:0051301,GO:0004518,GO:0004519,GO:0043687,GO:0006312,GO:0006281,GO:0051026,GO:0006259,GO:0016787,GO:0000278,GO:0046872,GO:0007129,GO:0000794,GO:0006396,GO:0003677
MSTRG.30456	GO:0016787,GO:0016311,GO:0046872,GO:0008152,GO:0003993
MSTRG.29464	GO:0016787,GO:0016579,GO:0006520
MSTRG.30457	GO:0016787,GO:0016311,GO:0046872,GO:0008152,GO:0003993
MSTRG.29465	GO:0000166,GO:0003676
MSTRG.30458	GO:0016787,GO:0016311,GO:0046872,GO:0008152,GO:0003993
MSTRG.30451	GO:0061136,GO:0005634,GO:0016579,GO:0016787,GO:0004197,GO:0008233,GO:0043161,GO:0008234,GO:0036459,GO:0004843,GO:0006508,GO:0006511
MSTRG.30452	GO:0009553,GO:0009793,GO:0005634,GO:0005730,GO:0019843,GO:0009303,GO:0032040,GO:0000462,GO:0006606,GO:0009790,GO:0034511
MSTRG.29468	GO:0006355,GO:0003700,GO:0003677
MSTRG.29469	GO:0008150
MSTRG.30454	GO:0006096,GO:0032880,GO:0006833,GO:0009266,GO:0009651,GO:0008150,GO:0007030,GO:0009414,GO:0042744,GO:0009646,GO:0046686
MSTRG.42439	GO:0050832,GO:0016020,GO:0006612,GO:0016021,GO:0005622,GO:0008150,GO:0010200,GO:0030968,GO:0003674,GO:0009963,GO:0010363
MSTRG.30450	GO:0048193,GO:0006084,GO:0016132,GO:0005768,GO:0005576,GO:0009738,GO:0009744,GO:0016020,GO:0009749,GO:0009750,GO:0005783,GO:0009505,GO:0005794,GO:0030244,GO:0016740,GO:0051301,GO:0009831,GO:0005543,GO:0010215,GO:0005737,GO:0005802,GO:0007275,GO:0016301,GO:0005618,GO:0016757,GO:0016310,GO:0071482,GO:0016126,GO:0005886,GO:0009663
MSTRG.42438	GO:0043531,GO:0007165
MSTRG.17499	GO:0016740,GO:0008152,GO:0046872,GO:0016746,GO:0047196,GO:0008270
MSTRG.42433	GO:0016310,GO:0032440,GO:0055114,GO:0016491,GO:0016301
MSTRG.17498	GO:0032259,GO:0016740,GO:0046872,GO:0018024,GO:0008168,GO:0034968,GO:0008270
MSTRG.17497	GO:0032259,GO:0016740,GO:0046872,GO:0018024,GO:0008168,GO:0034968,GO:0008270
MSTRG.42431	GO:0016787,GO:0005524,GO:0000166,GO:0008568,GO:0008152,GO:0043531
MSTRG.17496	GO:0003779
MSTRG.42430	GO:0005524,GO:0000166,GO:0043531
MSTRG.42437	GO:0008150,GO:0003723
MSTRG.42436	GO:0030529,GO:0008150,GO:0003723,GO:0005739,GO:0008380,GO:0006397
MSTRG.42435	GO:0015824,GO:0016787,GO:0016311,GO:0046872,GO:0008152,GO:0005576,GO:0003993
MSTRG.29470	GO:0004672,GO:0071555,GO:0005794,GO:0006468,GO:0005829,GO:0048519,GO:0005096,GO:0005737,GO:0005515,GO:0007275,GO:0016049,GO:0035091,GO:0007155,GO:0033044,GO:0005524,GO:0000278,GO:0046872,GO:0009944,GO:0043547,GO:0030140,GO:0010014,GO:0005886,GO:0009887
MSTRG.29473	GO:0004386,GO:0000166,GO:0006310,GO:0032204,GO:0045132,GO:0010413,GO:0043247,GO:0016787,GO:0005524,GO:0045492,GO:0033044,GO:0007062,GO:0008152,GO:0008026,GO:0042138,GO:0007131,GO:0003676
MSTRG.29471	GO:0004672,GO:0048481,GO:0048449,GO:0071555,GO:0006468,GO:0005096,GO:0033612,GO:0016301,GO:0007155,GO:0005524,GO:0009909,GO:0016310,GO:0005622,GO:0046872,GO:0009944,GO:0010073,GO:0016570,GO:0043547,GO:0048507,GO:0019900,GO:0010014
MSTRG.29472	GO:0030003,GO:0009507,GO:0008150,GO:0070838
MSTRG.29455	GO:0071555,GO:0005794,GO:0016740,GO:0009832,GO:0005768,GO:0009834,GO:0005802,GO:0000139,GO:0010413,GO:0042285,GO:0010417,GO:0045492,GO:0016020,GO:0080116,GO:0016757,GO:0016021,GO:0008152
MSTRG.30444	GO:0009536,GO:0009507,GO:0032259,GO:0016740,GO:0009941,GO:0008150,GO:0008168,GO:0009535
MSTRG.29456	GO:0019344,GO:0016787,GO:0005622,GO:0016791,GO:0016311,GO:0008152,GO:0006810,GO:0005215
MSTRG.30445	GO:0008150,GO:0046872
MSTRG.29453	GO:0009536,GO:0009507,GO:0016853,GO:0009543,GO:0006457,GO:0031977,GO:0003755,GO:0009579,GO:0000413,GO:0009535
MSTRG.30446	GO:0006625,GO:0005777,GO:0006626,GO:0005739
MSTRG.29454	GO:0009536,GO:0004801,GO:0009570,GO:0009507,GO:0016740,GO:0009060,GO:0005737,GO:0005739,GO:0003824,GO:0006096,GO:0009809,GO:0006098,GO:0033587,GO:0005975
MSTRG.30447	GO:0010228,GO:0050665,GO:0003674,GO:0016926
MSTRG.29459	GO:0046872,GO:0008152,GO:0042393,GO:0016874,GO:0008270
MSTRG.30440	GO:0032786,GO:0005634,GO:0003746,GO:0006355,GO:0046872,GO:0000394,GO:0008270,GO:0006414,GO:0006366,GO:0006351
MSTRG.30441	GO:0071008,GO:0005634,GO:0030371,GO:0045892,GO:0000390,GO:0042023,GO:0000978,GO:0006355,GO:0003700,GO:0001078,GO:0000122,GO:0017148,GO:0008284,GO:0003677
MSTRG.29457	GO:0070469,GO:0016679,GO:0055114,GO:0016491,GO:0005739,GO:0005743,GO:0051536,GO:0051537,GO:0016020,GO:1902600,GO:0016021,GO:0046872,GO:0008121
MSTRG.30442	GO:0010228,GO:0045492,GO:0033044,GO:0007062,GO:0010359,GO:0031048,GO:0050665,GO:0042138,GO:0016926,GO:0009887
MSTRG.29458	GO:0007010,GO:0010498,GO:0005794,GO:0005829,GO:0000166,GO:0046983,GO:0005768,GO:0005737,GO:0016874,GO:0005802,GO:0005739,GO:0004812,GO:0006412,GO:0006094,GO:0006418,GO:0005524,GO:0004820,GO:0006426,GO:0046686,GO:0015966
MSTRG.30443	GO:0003824,GO:0016992,GO:0051536,GO:0009536,GO:0009249,GO:0051539,GO:0009107,GO:0009507,GO:0016740,GO:0046872
MSTRG.42429	GO:0004721,GO:0016787,GO:0005524,GO:0000166,GO:0006470,GO:0008152,GO:0043531,GO:0003677
MSTRG.42427	GO:0000166,GO:0005622,GO:0009737,GO:0006810,GO:0003676
MSTRG.17472	GO:0004129,GO:1902600,GO:0055114,GO:0016491,GO:0005740
MSTRG.17471	GO:0052689,GO:0016787,GO:0008152,GO:0004622
MSTRG.17466	GO:0004721,GO:0016787,GO:0005524,GO:0000166,GO:0006470,GO:0008152,GO:0043531
MSTRG.42422	GO:0016740,GO:0016773,GO:0005829,GO:0000166,GO:0080167,GO:0006952,GO:0005737,GO:0006635,GO:0005739,GO:0016301,GO:0009617,GO:0006641,GO:0004370,GO:0005524,GO:0016310,GO:0042742,GO:0005975,GO:0046167,GO:0006072,GO:0002237
MSTRG.17465	GO:0015074,GO:0090501,GO:0000166,GO:0006470,GO:0090502,GO:0043531,GO:0004526,GO:0008270,GO:0004721,GO:0016787,GO:0005524,GO:0008152,GO:0003676
MSTRG.17464	GO:0005730,GO:0009220,GO:0016740,GO:0006468,GO:0001510,GO:0006406,GO:0032040,GO:0080008,GO:0016905,GO:0006606,GO:0000462,GO:0009553,GO:0030515,GO:0034388,GO:0008152,GO:0006364,GO:0000028
MSTRG.17463	GO:0004721,GO:0005634,GO:0016787,GO:0006355,GO:0005524,GO:0000166,GO:0006470,GO:0008152,GO:0043531,GO:0003677,GO:0006351
MSTRG.42426	GO:0005634,GO:0016021,GO:0003674,GO:0055085
MSTRG.17469	GO:0005730,GO:0009220,GO:0016740,GO:0006468,GO:0001510,GO:0006406,GO:0032040,GO:0080008,GO:0016905,GO:0006606,GO:0000462,GO:0009553,GO:0030515,GO:0034388,GO:0008152,GO:0006364,GO:0000028
MSTRG.42425	GO:0016021,GO:0046872,GO:0008270
MSTRG.17468	GO:0004721,GO:0005634,GO:0016787,GO:0006355,GO:0005524,GO:0000166,GO:0006470,GO:0008152,GO:0043531,GO:0003677,GO:0006351
MSTRG.42424	GO:0008150
MSTRG.17467	GO:0005730,GO:0009220,GO:0016740,GO:0006468,GO:0001510,GO:0006406,GO:0032040,GO:0080008,GO:0016905,GO:0006606,GO:0000462,GO:0009553,GO:0030515,GO:0034388,GO:0008152,GO:0006364,GO:0000028
MSTRG.42423	GO:0005634,GO:0006355,GO:0010228,GO:0046872,GO:0050665,GO:0008270,GO:0016926
MSTRG.30448	GO:0008150,GO:0003676
MSTRG.29460	GO:0009507,GO:0008150
MSTRG.29461	GO:0046482,GO:0005634,GO:0009651,GO:0006355,GO:0003700,GO:0010260,GO:0045893,GO:0010583,GO:0003677,GO:0009407,GO:0006351
MSTRG.30433	GO:0016787,GO:0008150,GO:0008568,GO:0008152,GO:0003674
MSTRG.29445	GO:0005730,GO:0005634,GO:0032259,GO:0016740,GO:0008168,GO:0008152,GO:0006364
MSTRG.29442	GO:0005730,GO:0005634,GO:0032259,GO:0016740,GO:0008168,GO:0008152,GO:0006364
MSTRG.30435	GO:0009506,GO:0006355,GO:0009651,GO:0045893,GO:0043687,GO:0010440,GO:0019901,GO:0048573,GO:0000079
MSTRG.29443	GO:0005730,GO:0005634,GO:0032259,GO:0016740,GO:0008168,GO:0008152,GO:0006364
MSTRG.30436	GO:0016740,GO:0016757,GO:0016758,GO:0008152,GO:0047209
MSTRG.29448	GO:0046872,GO:0008270
MSTRG.29449	GO:0016020,GO:0016021,GO:0006857,GO:0006810,GO:0005215
MSTRG.30430	GO:0005634,GO:0006355,GO:0003700,GO:0000166,GO:0003723,GO:0003676,GO:0003677,GO:0043565,GO:0006351
MSTRG.30431	GO:0004177,GO:0009507,GO:0008150,GO:0003674,GO:0006508
MSTRG.29447	GO:0016740,GO:0008150,GO:0008152,GO:0005773
MSTRG.30432	GO:0005634,GO:0006355,GO:0003700,GO:0003677,GO:0043565,GO:0006351
MSTRG.17480	GO:0016310,GO:0008150,GO:0016301
MSTRG.42417	GO:0009744,GO:0006417,GO:0005730,GO:0005634,GO:0009749,GO:0003723,GO:0010252
MSTRG.42416	GO:0003723,GO:0010252
MSTRG.17484	GO:0008150,GO:0005096,GO:0003674,GO:0043547
MSTRG.17482	GO:0005524,GO:0000166,GO:0043531
MSTRG.17481	GO:0000786,GO:0005634,GO:0006338,GO:0009266,GO:0010468,GO:0009909,GO:0046982,GO:0042742,GO:0003677,GO:0005773,GO:0005694,GO:0044030
MSTRG.17477	GO:0009505,GO:0005618,GO:0003674
MSTRG.42411	GO:0004497,GO:0016705,GO:0005506,GO:0020037,GO:0046872,GO:0055114,GO:0016491,GO:0070330
MSTRG.17476	GO:0003904,GO:0009411,GO:0000166,GO:0008152,GO:0006281,GO:0003914,GO:0016829,GO:0003677,GO:0006974
MSTRG.17475	GO:0009536,GO:0009507,GO:0016020,GO:0016021,GO:0015031,GO:0010583,GO:0009528,GO:0006810,GO:0009706,GO:0005739,GO:0045037,GO:0009407
MSTRG.17474	GO:0006561,GO:0042450,GO:0016740,GO:0016310,GO:0003991,GO:0005737,GO:0034618,GO:0016301,GO:0006526,GO:0009534
MSTRG.42415	GO:0003723,GO:0010252
MSTRG.17479	GO:0098656,GO:0006820,GO:0016020,GO:0016021,GO:0005452
MSTRG.17478	GO:0009536,GO:0008150
MSTRG.42412	GO:0016740,GO:0047172,GO:0047205,GO:0005829,GO:0005737,GO:0016746,GO:0016747,GO:0009963,GO:0009611,GO:0005515,GO:0010252,GO:0009805,GO:0009809,GO:0006612,GO:0016020,GO:0008152,GO:0047672,GO:0010363
MSTRG.29451	GO:0016705,GO:0019745,GO:0005506,GO:0005794,GO:0032259,GO:0020037,GO:0008168,GO:0000394,GO:0055114,GO:0016491,GO:0070988,GO:0008398,GO:0004497,GO:0005783,GO:0046872,GO:0009086,GO:0005886
MSTRG.30437	GO:0016740,GO:0016757,GO:0016758,GO:0008152,GO:0050505,GO:0047209
MSTRG.29452	GO:0016705,GO:0019745,GO:0005506,GO:0005794,GO:0032259,GO:0020037,GO:0008168,GO:0000394,GO:0055114,GO:0016491,GO:0070988,GO:0008398,GO:0004497,GO:0005783,GO:0046872,GO:0009086,GO:0005886
MSTRG.30438	GO:0009505,GO:0071555,GO:0005576,GO:0004553,GO:0004557,GO:0048046,GO:0003824,GO:0005618,GO:0016787,GO:0052692,GO:0005975,GO:0008152,GO:0016798
MSTRG.30439	GO:0003824,GO:0006096,GO:0016740,GO:0005524,GO:0016310,GO:0000166,GO:0004743,GO:0046872,GO:0005737,GO:0030955,GO:0016301,GO:0000287
MSTRG.29450	GO:0016592,GO:0006626,GO:0005730,GO:0010388,GO:0051604,GO:0000741,GO:0008150,GO:0001510,GO:0006312,GO:0009640,GO:0009560,GO:0000398
MSTRG.54477	GO:0009504,GO:0010048,GO:0005634,GO:0051301,GO:0009733,GO:0042023,GO:0006312,GO:0005515,GO:0048364,GO:0009965,GO:0043248,GO:0005680,GO:0007346,GO:0010071,GO:0016567,GO:0043161,GO:0007067,GO:0005819
MSTRG.54478	GO:0008150
MSTRG.54475	GO:0004016,GO:0008150,GO:0008152,GO:0006171,GO:0016829
MSTRG.54479	GO:0015074,GO:0003676,GO:0008270
MSTRG.54470	GO:0006418,GO:0016787,GO:0005524,GO:0000166,GO:0008568,GO:0008152,GO:0016874,GO:0004812,GO:0006412
MSTRG.54473	GO:0004576,GO:0034976,GO:0009651,GO:0004579,GO:0016020,GO:0016740,GO:0016757,GO:0006486,GO:0009627,GO:0006364,GO:0047484,GO:0005886
MSTRG.54474	GO:0042752,GO:0005730,GO:0005634,GO:0006499,GO:0045893,GO:0005515,GO:0000398,GO:0006351,GO:0005681,GO:0009651,GO:0010228,GO:0010555,GO:0008380,GO:0000956,GO:0006397,GO:0016607
MSTRG.54471	GO:0030243,GO:0006499,GO:0000165,GO:0009832,GO:0009738,GO:0009867,GO:0048527,GO:0016049,GO:0007154,GO:0006612,GO:0008150,GO:0005622,GO:0030968,GO:0009723
MSTRG.54472	GO:0003746,GO:0030243,GO:0006499,GO:0000165,GO:0009832,GO:0009738,GO:0009867,GO:0006414,GO:0048527,GO:0016049,GO:0007154,GO:0006612,GO:0008150,GO:0005622,GO:0030968,GO:0009723
MSTRG.42488	GO:0004672,GO:0048544,GO:0004674,GO:0005524,GO:0016740,GO:0006468,GO:0030246,GO:0000166,GO:0016310,GO:0003676,GO:0016301
MSTRG.42485	GO:0016787,GO:0008568,GO:0008152
MSTRG.42489	GO:0004672,GO:0048544,GO:0004674,GO:0005524,GO:0016740,GO:0006468,GO:0030246,GO:0000166,GO:0016310,GO:0016301
MSTRG.42480	GO:0008150,GO:0009644,GO:0042542
MSTRG.42484	GO:0016310,GO:0032440,GO:0055114,GO:0016491,GO:0016301
MSTRG.42483	GO:0016740,GO:0016310,GO:0032440,GO:0055114,GO:0016491,GO:0016301
MSTRG.42482	GO:0016310,GO:0032440,GO:0055114,GO:0016491,GO:0016301
MSTRG.42481	GO:0016310,GO:0032440,GO:0055114,GO:0016491,GO:0016301
MSTRG.30499	GO:0006633,GO:0031177,GO:0055114,GO:0016491
MSTRG.54488	GO:0004672,GO:0005506,GO:0051555,GO:0005524,GO:0006468,GO:0016310,GO:0045431,GO:0046872,GO:0055114,GO:0016491,GO:0016301,GO:0051213
MSTRG.54489	GO:0003824,GO:0004721,GO:0043169,GO:0004722,GO:0016787,GO:0006470,GO:0046872
MSTRG.54487	GO:0007010,GO:0010498,GO:0005829,GO:0006633,GO:0005737,GO:0055114,GO:0016491,GO:0008270,GO:0006094,GO:0050897,GO:0042803,GO:0008948,GO:0004470,GO:0004471,GO:0051287,GO:0046872,GO:0051289,GO:0004473,GO:0006108,GO:0051260
MSTRG.30495	GO:0008150,GO:0015995
MSTRG.30496	GO:0009505,GO:0009506,GO:0016787,GO:0004180,GO:0005576,GO:0008233,GO:0004185,GO:0006508
MSTRG.30497	GO:0008150
MSTRG.30498	GO:0004721,GO:0005634,GO:0016787,GO:0006470,GO:0008022,GO:0008152,GO:0000394,GO:0009788,GO:0006366
MSTRG.30491	GO:0005509,GO:0005544
MSTRG.30492	GO:0005509,GO:0005544
MSTRG.54481	GO:0005773
MSTRG.30493	GO:0048481,GO:0005634,GO:0045892,GO:0009734,GO:0010150,GO:0043565,GO:0006351,GO:0006355,GO:0010227,GO:0003700,GO:0009911,GO:0042744,GO:0003677,GO:0009725,GO:0008285,GO:0010047
MSTRG.30494	GO:0009536,GO:0009507,GO:0016787,GO:0008150,GO:0008568,GO:0008152,GO:0003674,GO:0009451,GO:0016556
MSTRG.54485	GO:0003968,GO:0009793,GO:0009410,GO:0016740,GO:0005575,GO:0031047,GO:0050826,GO:0019915,GO:0016779,GO:0003723,GO:0009933,GO:0001172,GO:0010228,GO:0009909,GO:0016567,GO:0009944,GO:0008152,GO:0010014
MSTRG.30490	GO:0009506,GO:0015074,GO:0005509,GO:0006278,GO:0090502,GO:0005544,GO:0009737,GO:0006970,GO:0004523,GO:0003676,GO:0003964,GO:0008270
MSTRG.54483	GO:0003968,GO:0001172
MSTRG.42477	GO:0000226,GO:0051011,GO:0005876,GO:0008150,GO:0051225,GO:0070652,GO:0000911
MSTRG.42476	GO:0000226,GO:0051011,GO:0005876,GO:0008150,GO:0051225,GO:0005515,GO:0070652,GO:0000911
MSTRG.42475	GO:0080129,GO:0005507,GO:0006979,GO:0005829,GO:0005773,GO:0006094,GO:0005774,GO:0009743,GO:0051536,GO:0006096,GO:0051539,GO:0006099,GO:0005524,GO:0006101,GO:0006486,GO:0006102,GO:0006487,GO:0008152,GO:0046872,GO:0003994,GO:0015706,GO:0048027,GO:0046686,GO:0055072,GO:0009570,GO:0009506,GO:0007010,GO:0009507,GO:0005737,GO:0005739,GO:0015979,GO:0000302,GO:0048046,GO:0005618,GO:0007030,GO:0010039,GO:…
MSTRG.42474	GO:0080129,GO:0055072,GO:0009570,GO:0005507,GO:0009507,GO:0005829,GO:0005737,GO:0006094,GO:0000302,GO:0005774,GO:0009743,GO:0051536,GO:0006096,GO:0006097,GO:0005618,GO:0051539,GO:0005524,GO:0006486,GO:0007030,GO:0008152,GO:0046872,GO:0003994,GO:0016829,GO:0009853
MSTRG.42479	GO:0008150,GO:0009644,GO:0042542
MSTRG.42478	GO:0008150,GO:0009644,GO:0042542
MSTRG.42473	GO:0016310,GO:0032440,GO:0055114,GO:0016491,GO:0016301
MSTRG.42472	GO:0008150,GO:0009644,GO:0042542
MSTRG.42470	GO:0080129,GO:0055072,GO:0009570,GO:0005507,GO:0009507,GO:0005829,GO:0006094,GO:0000302,GO:0005774,GO:0009743,GO:0051536,GO:0006096,GO:0005618,GO:0051539,GO:0005524,GO:0006486,GO:0007030,GO:0008152,GO:0003994,GO:0016829,GO:0009853
MSTRG.29499	GO:0006626,GO:0005507,GO:0016020,GO:0001510,GO:0015031,GO:0046872,GO:0006810,GO:0005739,GO:0005743
MSTRG.30488	GO:0016180,GO:0008150,GO:0032039
MSTRG.54499	GO:0004672,GO:0004674,GO:0016740,GO:0006468,GO:0004709,GO:0000165,GO:0000166,GO:0055114,GO:0016491,GO:0016301,GO:0005524,GO:0016020,GO:0016021,GO:0016310,GO:0005622,GO:0032440,GO:0000186
MSTRG.30489	GO:0005509,GO:0005544,GO:0005773
MSTRG.29497	GO:0005634,GO:0006355,GO:0003700,GO:0003677,GO:0006351
MSTRG.54497	GO:0005829,GO:0051287,GO:0004616,GO:0008442,GO:0055114,GO:0016491,GO:0009083,GO:0005739,GO:0006574
MSTRG.29498	GO:0005634,GO:0006355,GO:0003700,GO:0003677,GO:0006351
MSTRG.54498	GO:0004672,GO:0004674,GO:0005524,GO:0016740,GO:0006468,GO:0016020,GO:0016021,GO:0016310,GO:0000166,GO:0016301
MSTRG.30484	GO:0003824,GO:0004721,GO:0016787,GO:0005524,GO:0006470,GO:0000166,GO:0008152,GO:0006952,GO:0043531
MSTRG.30485	GO:0030529,GO:0005730,GO:0005732,GO:0019013,GO:0001510,GO:0015030,GO:0003674,GO:0016363,GO:0006364,GO:0000478
MSTRG.30487	GO:0008152,GO:0016874
MSTRG.30480	GO:0003824,GO:0004721,GO:0016787,GO:0005524,GO:0006470,GO:0000166,GO:0008152,GO:0006952,GO:0043531
MSTRG.30481	GO:0005524,GO:0000166,GO:0006952,GO:0043531
MSTRG.30482	GO:0030529,GO:0005730,GO:0005732,GO:0019013,GO:0001510,GO:0015030,GO:0003674,GO:0016363,GO:0006364,GO:0000478
MSTRG.30483	GO:0030529,GO:0005730,GO:0005732,GO:0019013,GO:0001510,GO:0015030,GO:0003674,GO:0016363,GO:0006364,GO:0000478
MSTRG.54490	GO:0016740,GO:0019988,GO:0043399
MSTRG.54495	GO:0032259,GO:0009507,GO:0016740,GO:0000453,GO:0001510,GO:0070039,GO:0008168,GO:0006952,GO:0003723,GO:0006396,GO:0008173
MSTRG.54496	GO:0005744,GO:0016020,GO:0051604,GO:0016021,GO:0006886,GO:0015450,GO:0007067,GO:0048573,GO:0071806
MSTRG.54493	GO:0016740,GO:0016757,GO:0008152
MSTRG.54494	GO:0004128,GO:0020037,GO:0046872,GO:0055114,GO:0016491,GO:0016126
MSTRG.42466	GO:0000226,GO:0051011,GO:0005876,GO:0008150,GO:0051225,GO:0005515,GO:0070652,GO:0000911
MSTRG.42465	GO:0008152,GO:0006413,GO:0003743
MSTRG.42464	GO:0004672,GO:0015074,GO:0005524,GO:0006468,GO:0046872,GO:0003676,GO:0008270
MSTRG.42463	GO:0004672,GO:0005524,GO:0006468,GO:0016740,GO:0005509,GO:0000166,GO:0016310,GO:0004683,GO:0016301
MSTRG.42469	GO:0016310,GO:0032440,GO:0055114,GO:0016491,GO:0016301
MSTRG.42468	GO:0008150,GO:0009644,GO:0042542
MSTRG.42467	GO:0000226,GO:0051011,GO:0005876,GO:0008150,GO:0051225,GO:0005515,GO:0070652,GO:0000911
MSTRG.42461	GO:0071875,GO:0007186,GO:0005634,GO:0016021,GO:0016853,GO:0000166,GO:0030168,GO:0008152,GO:0004938,GO:0003676,GO:0006940,GO:0019229
MSTRG.42460	GO:0009536,GO:0009570,GO:0009507,GO:0009636,GO:0019239,GO:0009097,GO:0005739,GO:0009579,GO:0008652,GO:0005773,GO:0006094,GO:0008270,GO:0006096,GO:0019761,GO:0009651,GO:0016787,GO:0009941,GO:0008152,GO:0009082,GO:0046686
MSTRG.29488	GO:0009408,GO:0009058,GO:0005730,GO:0005634,GO:0006626,GO:0016740,GO:0009644,GO:0042254,GO:0000398,GO:0042542,GO:0051604,GO:0005622,GO:0006457,GO:0006364
MSTRG.29489	GO:0016020,GO:0016021,GO:0022857,GO:0055085
MSTRG.30478	GO:0004721,GO:0009697,GO:0016787,GO:0006470,GO:0008152,GO:0043531,GO:0009627
MSTRG.29486	GO:0042752,GO:0007623,GO:0003674
MSTRG.30479	GO:0005524,GO:0000166,GO:0006952,GO:0043531
MSTRG.29487	GO:0004402,GO:0016740,GO:0016757,GO:0008152,GO:0016746,GO:0016573
MSTRG.30474	GO:0004721,GO:0016787,GO:0005524,GO:0000166,GO:0006470,GO:0006952,GO:0008152,GO:0043531,GO:0007165
MSTRG.30475	GO:0009697,GO:0004386,GO:0016787,GO:0005524,GO:0000166,GO:0008152,GO:0008026,GO:0043531,GO:0009627,GO:0003676,GO:0007165
MSTRG.30470	GO:0004721,GO:0016787,GO:0006470,GO:0008152,GO:0043531
MSTRG.30471	GO:0004721,GO:0015074,GO:0016787,GO:0006470,GO:0008152,GO:0043531,GO:0003676,GO:0008270
MSTRG.30472	GO:0009697,GO:0015074,GO:0006470,GO:0000166,GO:0006952,GO:0043531,GO:0005515,GO:0008270,GO:0004721,GO:0016787,GO:0005524,GO:0008152,GO:0009627,GO:0003676
MSTRG.42452	GO:0071555,GO:0045010,GO:0007155,GO:0008150,GO:0010090,GO:0048765
MSTRG.42459	GO:0016787,GO:0005829,GO:0008152,GO:0008233,GO:0006508
MSTRG.42458	GO:0016740,GO:0016310,GO:0032440,GO:0055114,GO:0016491,GO:0016301
MSTRG.42457	GO:0016310,GO:0032440,GO:0055114,GO:0016491,GO:0016301
MSTRG.29492	GO:0008152,GO:0016874,GO:0008270
MSTRG.29490	GO:0008150
MSTRG.29495	GO:0030001,GO:0046872
MSTRG.29496	GO:0006487,GO:0009755,GO:0007165
MSTRG.42450	GO:0003824,GO:0008672,GO:0008152,GO:0016829
MSTRG.29493	GO:0005634,GO:0006355,GO:0003677,GO:0006351
MSTRG.54433	GO:0009410,GO:0005634,GO:0006355,GO:0003700,GO:0005829,GO:0030968,GO:0005737,GO:0043565,GO:0003677,GO:0006351
MSTRG.54431	GO:0008150,GO:0016567,GO:0005515,GO:0019243,GO:0019005
MSTRG.54432	GO:0009793,GO:0048481,GO:0016226,GO:0010228,GO:0008150,GO:0003674,GO:0010027
MSTRG.54437	GO:0015074,GO:0042626,GO:0016740,GO:0009063,GO:0055085,GO:0008270,GO:0005524,GO:0016021,GO:0016757,GO:0016758,GO:0008152,GO:0006810,GO:0003676,GO:0047262
MSTRG.54438	GO:0004672,GO:0006468,GO:0016740,GO:0035556,GO:0005509,GO:0000166,GO:0005737,GO:0009738,GO:0004683,GO:0009931,GO:0005516,GO:0016301,GO:0005524,GO:0016310,GO:0018105,GO:0046777,GO:0005886
MSTRG.54435	GO:0051536,GO:0051539,GO:0016020,GO:0046872,GO:0006552,GO:0055114,GO:0016491,GO:0019243,GO:0005739,GO:0004174,GO:0009646,GO:0005743
MSTRG.54436	GO:0001104,GO:0016592,GO:0015074,GO:0005634,GO:0016740,GO:0006357,GO:0006278,GO:0003676,GO:0003964,GO:0006508,GO:0008270,GO:0004190
MSTRG.1191	GO:0004672,GO:0006468,GO:0016740,GO:0004709,GO:0000165,GO:0004712,GO:0004715,GO:0016301,GO:0005524,GO:0016310,GO:0005622,GO:0000186,GO:0018108
MSTRG.1193	GO:0009536,GO:0009507,GO:0016020,GO:0016021,GO:0009941,GO:0006810
MSTRG.1194	GO:0071555,GO:0046482,GO:0016740,GO:0030244,GO:0016020,GO:0016757,GO:0016021,GO:0016760,GO:0006810,GO:0005886
MSTRG.1195	GO:0042546,GO:0016787,GO:0008150,GO:0008152,GO:0005886,GO:0000271
MSTRG.54439	GO:0008150
MSTRG.54442	GO:0016787,GO:0016020,GO:0016021,GO:0008152,GO:0008233,GO:0004252,GO:0006508
MSTRG.54443	GO:0000123,GO:0003677
MSTRG.54446	GO:0008146,GO:0016787,GO:0016740,GO:0008152
MSTRG.1181	GO:0048449,GO:0006306,GO:0008356,GO:0009909,GO:0031047,GO:0031048,GO:0016570,GO:0006346,GO:0051567
MSTRG.1183	GO:0003824,GO:0016114,GO:0016740,GO:0008661,GO:0008152
MSTRG.1185	GO:0006626,GO:0005634,GO:0016740,GO:0055114,GO:0016491,GO:0010030,GO:0043985,GO:0070544,GO:0006355,GO:0009909,GO:0008152,GO:0051864,GO:0000987
MSTRG.1186	GO:0008152,GO:0016874
MSTRG.1187	GO:0052832,GO:0009536,GO:0052833,GO:0052834,GO:0009507,GO:0006021,GO:0046854,GO:0008934,GO:0000105,GO:0008652,GO:0004401,GO:0016787,GO:0016311,GO:0046872
MSTRG.1189	GO:0016787,GO:0016579,GO:0046872,GO:0008233,GO:0008234,GO:0036459,GO:0006508,GO:0008270,GO:0006511
MSTRG.54455	GO:0004672,GO:0004674,GO:0005524,GO:0006468,GO:0016740,GO:0000166,GO:0016310,GO:0016301
MSTRG.54456	GO:0008176,GO:0006400,GO:0032259,GO:0016579,GO:0016740,GO:0010388,GO:0045893,GO:0016567,GO:0008168,GO:0009640,GO:0036265,GO:0016571
MSTRG.54453	GO:0008150
MSTRG.54454	GO:0008150
MSTRG.54457	GO:0009570,GO:0046872,GO:0008152,GO:0031977,GO:0055114,GO:0019243,GO:0009579,GO:0016829,GO:0051213,GO:0004462,GO:0010319
MSTRG.54458	GO:0009220,GO:0001510,GO:0008150
MSTRG.54451	GO:0008146,GO:0016740,GO:0008152
MSTRG.54450	GO:0008146,GO:0016787,GO:0016740,GO:0009812,GO:0080118,GO:0009735,GO:0008152,GO:0009736,GO:0046777,GO:0005737,GO:1990135
MSTRG.54466	GO:0016740,GO:0016757,GO:0008150,GO:0008152,GO:0050508
MSTRG.54467	GO:0016740,GO:0016757,GO:0008152,GO:0050508
MSTRG.54464	GO:0009536,GO:0030529,GO:0009570,GO:0009507,GO:0000373,GO:0009658,GO:0003723,GO:0006364,GO:0008380,GO:0006397,GO:0006399
MSTRG.54465	GO:0008643,GO:0035428,GO:0005351,GO:0022857,GO:0055114,GO:0005354,GO:0022891,GO:0016491,GO:0005355,GO:0055085,GO:0015757,GO:1904659,GO:0046323,GO:0016020,GO:0016021,GO:0032440,GO:0015992,GO:0006810,GO:0015293,GO:0005886,GO:0005215,GO:0005887
MSTRG.54468	GO:0016787,GO:0008152
MSTRG.54469	GO:0005634,GO:0006355,GO:0003700,GO:0003677,GO:0006351
MSTRG.54462	GO:0000041,GO:0016874,GO:0004842,GO:0048589,GO:0008270,GO:0048527,GO:0016020,GO:0016021,GO:0016567,GO:0046872,GO:0008152,GO:0048765,GO:0048767
MSTRG.54463	GO:0005634,GO:0045892,GO:0009867,GO:0007165
MSTRG.54460	GO:0004672,GO:0043169,GO:0016740,GO:0006468,GO:0006470,GO:0016301,GO:0003824,GO:0004721,GO:0016787,GO:0004691,GO:0004692,GO:0005524,GO:0016310,GO:0046872,GO:0008152,GO:0005886
MSTRG.54461	GO:0004672,GO:0043169,GO:0016740,GO:0006468,GO:0006470,GO:0016301,GO:0003824,GO:0004721,GO:0016787,GO:0004691,GO:0004692,GO:0005524,GO:0016310,GO:0046872,GO:0005886
MSTRG.42499	GO:0009408,GO:0004673,GO:0046658,GO:0009506,GO:0016740,GO:0030054,GO:0030247,GO:0001872,GO:0016787,GO:0016020,GO:0008150,GO:0008152,GO:0031225,GO:0018106,GO:0005886
MSTRG.42498	GO:0043531
MSTRG.42497	GO:0016787,GO:0006979,GO:0016788,GO:0020037,GO:0052886,GO:0052887,GO:0008152,GO:0046872,GO:0052889,GO:0004601,GO:0055114,GO:0016491
MSTRG.42496	GO:0003824,GO:0005777,GO:0016853,GO:0005829,GO:0008152,GO:0006635,GO:0004300,GO:0016829
MSTRG.42490	GO:0032259,GO:0016740,GO:0050342,GO:0008168,GO:0008152,GO:0051741,GO:0010189
MSTRG.42495	GO:0008152,GO:0016874
MSTRG.42494	GO:0003824,GO:0004721,GO:0043169,GO:0004722,GO:0016787,GO:0006470,GO:0046872
MSTRG.42493	GO:0016791,GO:0016311
MSTRG.1152	GO:0016853,GO:0007143,GO:0008152,GO:0006974
MSTRG.1158	GO:0004177,GO:0006499,GO:0009507,GO:0016787,GO:0005829,GO:0008236,GO:0006508
MSTRG.1149	GO:0034976,GO:0005635,GO:0000165,GO:0009414,GO:0006983,GO:0006984,GO:0005737,GO:0009738,GO:0005515,GO:0009867,GO:0007154,GO:0016020,GO:0006612,GO:0016021,GO:0005783,GO:0030968,GO:0043066,GO:0005789
MSTRG.1142	GO:0004721,GO:0016787,GO:0005524,GO:0000166,GO:0006470,GO:0008152,GO:0043531,GO:0007165
MSTRG.1146	GO:0006355,GO:0008150,GO:0046872
MSTRG.1147	GO:0046983,GO:0005975,GO:0046872,GO:0004553,GO:0003676,GO:0003677
MSTRG.1148	GO:0003824,GO:0006099,GO:0005524,GO:0048037,GO:0000166,GO:0004775,GO:0008152,GO:0004776,GO:0006104,GO:0006105,GO:0016874,GO:0005739
MSTRG.1170	GO:0005856,GO:0008352,GO:0008017,GO:0005874,GO:0051013,GO:0005737
MSTRG.1171	GO:0009941,GO:0008150
MSTRG.1172	GO:0016787,GO:0046872,GO:0008152,GO:0016874,GO:0008270,GO:0005886
MSTRG.1174	GO:0005840,GO:0006661,GO:0008150,GO:0000394,GO:0009086
MSTRG.1175	GO:0016787,GO:0004517,GO:0005525,GO:0008152,GO:0055114,GO:0016491
MSTRG.1176	GO:0005840,GO:0030529,GO:0006354,GO:0019843,GO:0005763,GO:0009507,GO:0005622,GO:0003735,GO:0003723,GO:0005739,GO:0003676,GO:0006412
MSTRG.1177	GO:0042626,GO:0009506,GO:0000325,GO:0000166,GO:0042886,GO:0015431,GO:0006855,GO:0055085,GO:0005773,GO:0048046,GO:0005774,GO:0008559,GO:0015440,GO:0010290,GO:0016787,GO:0005524,GO:0016020,GO:0016021,GO:0016887,GO:0008152,GO:0015833,GO:0006810,GO:0042908
MSTRG.1160	GO:0009507,GO:0016740,GO:0004645,GO:0005829,GO:0009414,GO:0005737,GO:0003824,GO:0019252,GO:0016757,GO:0005975,GO:0008184,GO:0008152,GO:0030170
MSTRG.1161	GO:0009536,GO:0031969,GO:0009507,GO:0016020,GO:0016021,GO:0009941,GO:0008150,GO:0009706,GO:0007275,GO:0005739
MSTRG.1162	GO:0043531
MSTRG.1163	GO:0004672,GO:0009664,GO:0005634,GO:0006468,GO:0016740,GO:0006084,GO:0016132,GO:0000166,GO:0009926,GO:0040007,GO:0009832,GO:0007020,GO:0016301,GO:0050321,GO:0006355,GO:0005524,GO:0016020,GO:0016021,GO:0016310,GO:0007389,GO:0003677,GO:0016126,GO:0005982,GO:0005886
MSTRG.1164	GO:0016020,GO:0016021,GO:0010054,GO:0009607,GO:0006952,GO:0005516,GO:0048765,GO:0005886,GO:0048767
MSTRG.1165	GO:0016020,GO:0016021,GO:0010054,GO:0009607,GO:0006952,GO:0005516,GO:0048765,GO:0005886,GO:0048767
MSTRG.1166	GO:0003677
MSTRG.1116	GO:0004672,GO:0048544,GO:0004674,GO:0005524,GO:0006468,GO:0016740,GO:0000166,GO:0016310,GO:0030246,GO:0016301
MSTRG.3778	GO:0004672,GO:0005524,GO:0006468,GO:0016020,GO:0016740,GO:0016757,GO:0000166,GO:0004134,GO:0008152,GO:0005977
MSTRG.1118	GO:0005856,GO:0009504,GO:0008289,GO:0009506,GO:0030276,GO:0005829,GO:0000166,GO:0072583,GO:0009737,GO:0005737,GO:0005515,GO:0000139,GO:0005773,GO:0005774,GO:0006896,GO:0005874,GO:0016787,GO:0003924,GO:0009524,GO:0016020,GO:0005525,GO:0045334,GO:0008152,GO:0005886
MSTRG.54398	GO:0090305,GO:0009536,GO:0009507,GO:0004519,GO:0005739,GO:0016556,GO:0006397
MSTRG.54399	GO:0006457,GO:0051082,GO:0003677
MSTRG.54392	GO:0009507,GO:0016740,GO:0009636,GO:0005829,GO:0080167,GO:0040008,GO:0009704,GO:0005737,GO:0004364,GO:0004462,GO:0048527,GO:0015824,GO:0006865,GO:0009651,GO:0080148,GO:0008152,GO:0006749,GO:0016829,GO:0009407
MSTRG.54393	GO:0016740,GO:0008152,GO:0016829,GO:0004462
MSTRG.54390	GO:0008150,GO:0016310,GO:0030247,GO:0016301
MSTRG.54391	GO:0016740,GO:0016757,GO:0016758,GO:0008152,GO:0005739
MSTRG.54396	GO:0006612,GO:0008152,GO:0016874,GO:0009963,GO:0010363,GO:0005773
MSTRG.54394	GO:0009507,GO:0016740,GO:0009636,GO:0005829,GO:0080167,GO:0040008,GO:0009704,GO:0005737,GO:0004364,GO:0004462,GO:0048527,GO:0015824,GO:0006865,GO:0009651,GO:0080148,GO:0008152,GO:0006749,GO:0016829,GO:0009407
MSTRG.54395	GO:0004672,GO:0005524,GO:0016740,GO:0006468,GO:0000166,GO:0016310,GO:0004683,GO:0016301
MSTRG.3771	GO:0004672,GO:0008353,GO:0005524,GO:0006468,GO:0016740,GO:0004693,GO:0000166,GO:0016310,GO:0016301,GO:0051726
MSTRG.3770	GO:0006355,GO:0003700,GO:0043565,GO:0003677
MSTRG.1110	GO:0090305,GO:0016035,GO:0016740,GO:0000166,GO:0006281,GO:0016779,GO:0008270,GO:0003887,GO:0019985,GO:0006260,GO:0008408,GO:0003676,GO:0003677
MSTRG.3773	GO:0010359
MSTRG.3772	GO:0005886
MSTRG.1112	GO:0016310,GO:0016301
MSTRG.3775	GO:0016021,GO:0008150
MSTRG.3774	GO:0003712,GO:0016021,GO:0008150,GO:0035194,GO:1903506
MSTRG.3777	GO:0004672,GO:0004674,GO:0010050,GO:0016740,GO:0006468,GO:0006629,GO:0000166,GO:0010182,GO:0006633,GO:0005737,GO:0009738,GO:0005515,GO:0016301,GO:0004691,GO:0005524,GO:0010260,GO:0016310,GO:0006486,GO:0005975,GO:0080022,GO:0000152,GO:0009594,GO:0003006
MSTRG.1115	GO:0004721,GO:0016787,GO:0005524,GO:0000166,GO:0006470,GO:0008152,GO:0043531
MSTRG.3768	GO:0005634,GO:0016787,GO:0051603,GO:0000502,GO:0008233,GO:0005737,GO:0004298,GO:0006508,GO:0019773,GO:0004175,GO:0006511,GO:0005839
MSTRG.1106	GO:0042626,GO:0000166,GO:0006855,GO:0035435,GO:0055085,GO:0008559,GO:0016787,GO:0005524,GO:0016021,GO:0016887,GO:0015415,GO:0008152,GO:0006810,GO:0042908
MSTRG.1108	GO:0008150,GO:0010286
MSTRG.3769	GO:0009793,GO:0016226,GO:0010027,GO:0043565,GO:0043085,GO:0006355,GO:0003700,GO:0019252,GO:0008150,GO:0000023,GO:0010103,GO:0019288,GO:0006655
MSTRG.1109	GO:0016740,GO:0008152
MSTRG.3760	GO:0004721,GO:0016787,GO:0006470,GO:0008152,GO:0043531
MSTRG.3762	GO:0016567,GO:0046872,GO:0008152,GO:0051865,GO:0004842,GO:0016874,GO:0008270
MSTRG.3761	GO:0016706,GO:0005634,GO:0032259,GO:0006310,GO:0008168,GO:0046872,GO:0055114,GO:0006139,GO:0016491,GO:0003676,GO:0003677,GO:0008270
MSTRG.3764	GO:0016310,GO:0016301
MSTRG.3763	GO:0005739
MSTRG.1103	GO:0009536,GO:0031969,GO:0009507,GO:0019684,GO:0016740,GO:0015717,GO:0035304,GO:0071917,GO:0035436,GO:0051726,GO:0019344,GO:0016020,GO:0016021,GO:0009941,GO:0004693,GO:0008152,GO:0006810,GO:0009534,GO:0005215
MSTRG.3766	GO:0016740,GO:0016021,GO:0016310,GO:0008152,GO:0016301
MSTRG.3765	GO:0016310,GO:0032440,GO:0055114,GO:0016491,GO:0016301
MSTRG.1139	GO:0008176,GO:0006400,GO:0032259,GO:0016740,GO:0008168,GO:0036265
MSTRG.3791	GO:0003960,GO:0055114,GO:0016491,GO:0008270
MSTRG.3790	GO:0009507,GO:0010207
MSTRG.1130	GO:0005634,GO:0006355,GO:0016568,GO:0006351
MSTRG.3793	GO:0003746,GO:0005634,GO:0006355,GO:0008150,GO:0046872,GO:0006414,GO:0006351
MSTRG.1131	GO:0009507,GO:0009941,GO:0008150
MSTRG.3792	GO:0005634,GO:0003677
MSTRG.3795	GO:0005829,GO:0008150
MSTRG.1133	GO:0006457,GO:0003674
MSTRG.3794	GO:0090305,GO:0016787,GO:0016740,GO:0090503,GO:0008152,GO:0055114,GO:0008859,GO:0016491,GO:0003676,GO:0009165,GO:0008270,GO:0004527
MSTRG.1134	GO:0050592,GO:0004497,GO:0016705,GO:0005506,GO:0020037,GO:0046872,GO:0055114,GO:0016491,GO:0047085
MSTRG.3797	GO:0008150
MSTRG.3796	GO:0046872,GO:0008152,GO:0016874,GO:0008270
MSTRG.1136	GO:0003824,GO:0016787,GO:0016020,GO:0006629,GO:0016021,GO:0008152,GO:0006680,GO:0006665,GO:0004348,GO:0016798
MSTRG.1137	GO:0004672,GO:0048544,GO:0004674,GO:0005524,GO:0006468,GO:0016740,GO:0000166,GO:0016310,GO:0030246,GO:0004713,GO:0018108,GO:0016301
MSTRG.3798	GO:0007264,GO:0016192,GO:0006913,GO:0032482,GO:0005829,GO:0000166,GO:0006886,GO:0005768,GO:0003924,GO:0016020,GO:0005525,GO:0005622,GO:0015031,GO:0008152,GO:0006810,GO:0007165,GO:0005886
MSTRG.1127	GO:0004672,GO:0004674,GO:0005524,GO:0006468,GO:0016740,GO:0000166,GO:0016310,GO:0016301
MSTRG.3789	GO:0016021,GO:0008150,GO:0009535
MSTRG.3780	GO:0016705,GO:0030529,GO:0005506,GO:0020037,GO:0055114,GO:0006635,GO:0005739,GO:0006412,GO:0005840,GO:0006066,GO:0016787,GO:0005524,GO:0003735,GO:0008152,GO:0004026
MSTRG.3782	GO:0003824,GO:0009058,GO:0008483,GO:0080130,GO:0016740,GO:0004838,GO:0006520,GO:0030170,GO:0010189
MSTRG.1121	GO:0016021,GO:0008150
MSTRG.3784	GO:0003677
MSTRG.1122	GO:0008150
MSTRG.3783	GO:0003824,GO:0052656,GO:0047810,GO:0008483,GO:0016740,GO:0004084,GO:0008152,GO:0052654,GO:0052655
MSTRG.1123	GO:0005794,GO:0005623,GO:0005783,GO:0005737,GO:0055114,GO:0015035,GO:0005773,GO:0045454,GO:0009055
MSTRG.3786	GO:0090305,GO:0016787,GO:0016740,GO:0009220,GO:0004518,GO:0008152,GO:0046872,GO:0005739,GO:0003676,GO:0004527
MSTRG.3785	GO:0005634,GO:0010082,GO:0030915,GO:0080038,GO:0009736,GO:0005737,GO:0016874,GO:0005515,GO:0045931,GO:0032876,GO:0019789,GO:0000724,GO:0046872,GO:0060250,GO:0008284,GO:0016925,GO:0048509,GO:0006974
MSTRG.1125	GO:0043531
MSTRG.3788	GO:0009888,GO:0000226,GO:0009506,GO:0016787,GO:0005524,GO:0033044,GO:0000166,GO:0008152,GO:0010638,GO:0008270,GO:0000911,GO:0009887
MSTRG.1126	GO:0009536,GO:0009570,GO:0003747,GO:0009507,GO:0045893,GO:0035304,GO:0005737,GO:0042793,GO:0006412,GO:0009965,GO:0009902,GO:0006415,GO:0016149,GO:0009657,GO:0006364,GO:0006396,GO:0010207
MSTRG.3787	GO:0009888,GO:0000226,GO:0009506,GO:0016787,GO:0005524,GO:0033044,GO:0000166,GO:0008152,GO:0010638,GO:0008270,GO:0000911,GO:0009887
MSTRG.3735	GO:0016740,GO:0046854,GO:0005739,GO:0016301,GO:0010256,GO:0016307,GO:0009555,GO:0005524,GO:0016310,GO:0046872,GO:0046488,GO:0007033,GO:0000285,GO:0090332
MSTRG.3734	GO:0030529,GO:0004402,GO:0016740,GO:0019013,GO:0016746,GO:0008380,GO:0016573
MSTRG.3737	GO:0004386,GO:0005634,GO:0016787,GO:0005524,GO:0016740,GO:1902185,GO:0000166,GO:0016887,GO:0008152,GO:0003677
MSTRG.3736	GO:0008483,GO:0016740,GO:0008150,GO:0008152
MSTRG.3738	GO:0009536,GO:0009697,GO:0009570,GO:0009507,GO:0019684,GO:0000165,GO:0005829,GO:0010310,GO:0005737,GO:0004427,GO:0009867,GO:0009579,GO:0006796,GO:0016787,GO:0009684,GO:0009941,GO:0009814,GO:0046872,GO:0010200,GO:0009595,GO:0043900,GO:0000287
MSTRG.3731	GO:0046872,GO:0008152,GO:0016874,GO:0010106,GO:0008270
MSTRG.3730	GO:0000226,GO:0009860,GO:0000166,GO:0031209,GO:0005515,GO:0007020,GO:0009965,GO:0051567,GO:0045010,GO:0030036,GO:0051225,GO:0051258,GO:0016572,GO:0003676
MSTRG.3733	GO:0008963,GO:0016740,GO:0016021,GO:0003975,GO:0008152
MSTRG.3732	GO:0008150
MSTRG.3724	GO:0006096,GO:0016740,GO:0004742,GO:0045254,GO:0008152,GO:0016746,GO:0006090,GO:0005739,GO:0046686,GO:0005759
MSTRG.3723	GO:0005634,GO:0006355,GO:0046983,GO:0003677,GO:0006351
MSTRG.3726	GO:0003824,GO:0001104,GO:0016592,GO:0009506,GO:0006357,GO:0050662,GO:0006486,GO:0008152,GO:0008284,GO:0009630
MSTRG.3725	GO:0006869,GO:0005319
MSTRG.3728	GO:0006355,GO:0003700,GO:0043565,GO:0008270
MSTRG.3727	GO:0009507,GO:0005737
MSTRG.3729	GO:0005634,GO:0006355,GO:0009734,GO:0003677,GO:0009725,GO:0006351
MSTRG.3720	GO:0016740,GO:0016020,GO:0016021,GO:0008150,GO:0046872,GO:0008152,GO:0019706,GO:0016746,GO:0055114,GO:0016491,GO:0008270
MSTRG.3722	GO:0016787,GO:0008233,GO:0008234,GO:0006508
MSTRG.3721	GO:0005829,GO:0004869,GO:0010951,GO:0005975,GO:0055114,GO:0050235,GO:0016491,GO:0006012,GO:0010349,GO:0019853,GO:0019151
MSTRG.3757	GO:0006499,GO:0005093,GO:0050790,GO:0015031,GO:0048046
MSTRG.3756	GO:0016021
MSTRG.3758	GO:0016929,GO:0016787,GO:0008233,GO:0008234,GO:0006508,GO:0016926
MSTRG.3751	GO:0009555,GO:0009567
MSTRG.3750	GO:0016787,GO:0006212,GO:0005829,GO:0006807,GO:0005737,GO:0016810,GO:0043562,GO:0019483,GO:0003837
MSTRG.3753	GO:0005829,GO:0008233,GO:0005737,GO:0006635,GO:0006508,GO:0008237,GO:0010413,GO:0005773,GO:0008270,GO:0016558,GO:0005774,GO:0004177,GO:0016787,GO:0045492,GO:0046872,GO:0046686
MSTRG.3755	GO:0030529,GO:0004386,GO:0016787,GO:0005524,GO:0031204,GO:0008565,GO:0019013,GO:0000166,GO:0005622,GO:0008152,GO:0003676
MSTRG.3754	GO:0006850,GO:0009060,GO:0005739,GO:0005774,GO:0005743,GO:0006096,GO:0016020,GO:0016021,GO:0008150,GO:0006810,GO:0006301,GO:0046686,GO:0005886
MSTRG.3746	GO:0015031
MSTRG.3745	GO:0005634,GO:0003677
MSTRG.3748	GO:0016787,GO:0005524,GO:0000166,GO:0008152,GO:0008568
MSTRG.3747	GO:0004672,GO:0004674,GO:0006468,GO:0016740,GO:0005509,GO:0004709,GO:0000165,GO:0030247,GO:0016301,GO:0005524,GO:0016021,GO:0016310,GO:0005622,GO:0000186
MSTRG.3749	GO:0009536,GO:0016787,GO:0005524,GO:0016020,GO:0016021,GO:0009941,GO:0046872,GO:0008152,GO:0006810,GO:0006811,GO:0006812,GO:0098655,GO:0031969,GO:0009570,GO:0043682,GO:0060003,GO:0009507,GO:0000166,GO:0009767,GO:0004008,GO:0006825,GO:0035434,GO:0030001,GO:0019829,GO:0005375,GO:0005887
MSTRG.3740	GO:0016020,GO:0016021,GO:0005622,GO:0046520,GO:0006810,GO:0003674,GO:0006635,GO:0055085,GO:0016126,GO:0016558,GO:0005215
MSTRG.3742	GO:0007584,GO:0048481,GO:0005634,GO:0071555,GO:0044036,GO:0008134,GO:0046983,GO:0010440,GO:0055114,GO:0016491,GO:0006351,GO:0048527,GO:0042546,GO:0006355,GO:0042803,GO:0007155,GO:0003700,GO:0009556,GO:0045492,GO:0032440,GO:0003677,GO:0052543,GO:0009887
MSTRG.3741	GO:0003712,GO:0004672,GO:0006355,GO:0005524,GO:0006468,GO:0000166,GO:0016310,GO:0016301
MSTRG.3744	GO:0003674
MSTRG.3743	GO:0005634,GO:0006306,GO:0007267,GO:0009734,GO:0010150,GO:0006342,GO:0006346,GO:0006351,GO:0009616,GO:0006355,GO:0003700,GO:0016246,GO:0010267,GO:0003677,GO:0009725
MSTRG.17400	GO:0008150,GO:0003674
MSTRG.17404	GO:0008150,GO:0008270
MSTRG.17401	GO:0009506,GO:0009507,GO:0006631,GO:0055114,GO:0016491,GO:0004300,GO:0003824,GO:0003857,GO:0005618,GO:0009908,GO:0008692,GO:0016853,GO:0008152,GO:0016829,GO:0009695
MSTRG.17408	GO:0051920,GO:0016209,GO:0009507,GO:0016020,GO:0005829,GO:0004601,GO:0005737,GO:0055114,GO:0016491,GO:0046686,GO:0005886,GO:0009407
MSTRG.17407	GO:0007264,GO:0006913,GO:0000166,GO:0006886,GO:0007015,GO:0016787,GO:0016020,GO:0003924,GO:0005525,GO:0005622,GO:0015031,GO:0008152,GO:0007165,GO:0005886,GO:0004767
MSTRG.17406	GO:0004672,GO:1904031,GO:0005634,GO:0004674,GO:0006468,GO:0005829,GO:0019912,GO:0010440,GO:0007049,GO:0005515,GO:0050254,GO:0051726,GO:0000079,GO:0005524,GO:0004693,GO:0000278,GO:0010078,GO:0008353,GO:0016740,GO:0051301,GO:0000166,GO:0042023,GO:0045736,GO:0005737,GO:0016301,GO:0016310
MSTRG.17405	GO:0008643,GO:0016020,GO:0016021,GO:0032440,GO:0022857,GO:0006810,GO:0055114,GO:0022891,GO:0016491,GO:0055085,GO:0005215
MSTRG.17409	GO:0003824,GO:0009116
MSTRG.17411	GO:0016740,GO:0008152
MSTRG.17410	GO:0046983,GO:0003677
MSTRG.17414	GO:0008150,GO:0003674
MSTRG.17413	GO:0005634,GO:0006355,GO:0009734,GO:0003899,GO:0003677,GO:0006351
MSTRG.17412	GO:0050660,GO:0022900,GO:0042744,GO:0055114,GO:0016491,GO:0005739,GO:0016731,GO:0005886,GO:0009102,GO:0005759
MSTRG.17419	GO:0016787,GO:0008152
MSTRG.17418	GO:0008150
MSTRG.17417	GO:0000145,GO:0005829,GO:0006887
MSTRG.17416	GO:0006865,GO:0006355,GO:0003700,GO:0005516,GO:0043565,GO:0003677
MSTRG.3712	GO:0004386,GO:0005634,GO:0016787,GO:0005524,GO:1902185,GO:0000166,GO:0016887,GO:0008152,GO:0003677
MSTRG.3715	GO:0032774,GO:0003899
MSTRG.3714	GO:0004386,GO:0016787,GO:0005524,GO:0016740,GO:0008152,GO:0003677
MSTRG.3716	GO:0032774,GO:0003899
MSTRG.3719	GO:0009536,GO:0009507,GO:0010020,GO:0000166,GO:0007623,GO:0005737,GO:0005515,GO:0009707,GO:0016559,GO:0005777,GO:0042802,GO:0016787,GO:0003924,GO:0016020,GO:0005525,GO:0007031,GO:0009527,GO:0008152
MSTRG.3718	GO:0009506,GO:0009507,GO:0005829,GO:0000166,GO:0008295,GO:0005737,GO:0016874,GO:0004812,GO:0006412,GO:0002161,GO:0006418,GO:0006450,GO:0005524,GO:0004823,GO:0006429
MSTRG.3711	GO:0005618,GO:0016787,GO:0008422,GO:0005975,GO:0008152,GO:0005576,GO:0004553,GO:0005578,GO:0016798
MSTRG.3710	GO:0019344,GO:0047458,GO:0016740,GO:0006535,GO:0005737,GO:0050234,GO:0004124,GO:0008652,GO:0050461,GO:0016829
MSTRG.3702	GO:0005829,GO:0008150
MSTRG.3701	GO:0015299,GO:1902600,GO:0016021,GO:0006810,GO:0006812,GO:0055085,GO:0006813
MSTRG.3704	GO:0005524,GO:0000166,GO:0043531
MSTRG.3703	GO:0004672,GO:0004674,GO:0006468,GO:0016740,GO:0004709,GO:0000165,GO:0000166,GO:0055114,GO:0004715,GO:0016491,GO:0016301,GO:0005524,GO:0016020,GO:0016021,GO:0016310,GO:0005622,GO:0032440,GO:0000186,GO:0018108
MSTRG.3706	GO:0009507
MSTRG.3705	GO:0005524,GO:0000166,GO:0043531
MSTRG.3708	GO:0043233,GO:0016485,GO:0000166,GO:0040007,GO:0008233,GO:0008236,GO:0006508,GO:0016558,GO:0048527,GO:0004176,GO:0016560,GO:0005777,GO:0016787,GO:0030163,GO:0006515,GO:0005524,GO:0005782,GO:0016887,GO:0004252
MSTRG.3707	GO:0008150
MSTRG.3709	GO:0005829,GO:0006570,GO:0055114,GO:0016491,GO:0006635,GO:0051213,GO:1902000,GO:0016558,GO:0009744,GO:0009750,GO:0004411,GO:0015996,GO:0006559
MSTRG.3700	GO:0016705,GO:0005506,GO:0020037,GO:0055114,GO:0016491,GO:0045036,GO:0004497,GO:0008150,GO:0005622,GO:0046872,GO:0019288,GO:0009658,GO:0006364,GO:0006399
MSTRG.27133	GO:0016020,GO:0016021,GO:0022857,GO:0055085
MSTRG.29796	GO:0003824,GO:0005986,GO:0050307,GO:0016787,GO:0016791,GO:0016311,GO:0008152,GO:0000287
MSTRG.30785	GO:0004672,GO:0005524,GO:0006468,GO:0016020,GO:0016740,GO:0016021,GO:0016310,GO:0004714,GO:0018108,GO:0016301,GO:0005886
MSTRG.29797	GO:0005739
MSTRG.30786	GO:0005634,GO:0006355,GO:0003700
MSTRG.54753	GO:0046872,GO:0003676
MSTRG.27135	GO:0016020,GO:0016021,GO:0022857,GO:0055085
MSTRG.30787	GO:0034976,GO:0016740,GO:0055114,GO:0004714,GO:0016491,GO:0016301,GO:0006096,GO:0006833,GO:0009266,GO:0009651,GO:0007030,GO:0016310,GO:0042744,GO:0032440,GO:0009627,GO:0006972,GO:0018108,GO:0046686
MSTRG.54750	GO:0008150,GO:0003674
MSTRG.27134	GO:0016020,GO:0016021,GO:0022857,GO:0055085
MSTRG.29795	GO:0008150
MSTRG.30788	GO:0005840,GO:0030529,GO:0006354,GO:0005622,GO:0003735,GO:0000394,GO:0006412,GO:0009086
MSTRG.27137	GO:0016020,GO:0016021,GO:0008150,GO:0022857,GO:0006810,GO:0055085,GO:0005886
MSTRG.30782	GO:0008150,GO:0005575,GO:0003674
MSTRG.54757	GO:0015297,GO:0015299,GO:1902600,GO:0016021,GO:0006810,GO:0006812,GO:0055085
MSTRG.27139	GO:0016020,GO:0009607,GO:0006952,GO:0016556
MSTRG.29798	GO:0005829,GO:0016791,GO:0016311,GO:0009451,GO:0005739
MSTRG.30783	GO:0009506,GO:0006486,GO:0005622,GO:0008152,GO:0016874,GO:0006635,GO:0016558,GO:0005886
MSTRG.54754	GO:0004672,GO:0010305,GO:0004674,GO:0004675,GO:0010051,GO:0006468,GO:0009734,GO:0007178,GO:0055114,GO:0005524,GO:0016020,GO:0016021,GO:0010075,GO:0016740,GO:0004709,GO:0000165,GO:0000166,GO:0004714,GO:0016491,GO:0016301,GO:0016310,GO:0005622,GO:0032440,GO:0010233,GO:0000186,GO:0048443,GO:0018108,GO:0007165,GO:0002237
MSTRG.27138	GO:0016020,GO:0016021,GO:0022857,GO:0006810,GO:0055085,GO:0005886
MSTRG.29799	GO:0047044,GO:0009733,GO:0008152,GO:0055114,GO:0016491,GO:0005739,GO:0009741,GO:0010301,GO:0008270
MSTRG.54755	GO:0009505,GO:0009506,GO:0005794,GO:0016020,GO:0016021,GO:0010008,GO:0005768,GO:0005802,GO:0000139,GO:0005774
MSTRG.40108	GO:0005634,GO:0006355,GO:0006278,GO:0090502,GO:0004523,GO:0003676,GO:0003964,GO:0003677,GO:0008270,GO:0006351
MSTRG.42769	GO:0008017,GO:0003777,GO:0005874,GO:0016787,GO:0005524,GO:0000166,GO:0008152,GO:0007018,GO:0005871
MSTRG.30780	GO:0006355,GO:0003700,GO:0043565
MSTRG.40107	GO:0090305,GO:0005634,GO:0006278,GO:0004519,GO:0090502,GO:0004523,GO:0008270,GO:0004527,GO:0006351,GO:0006355,GO:0003676,GO:0003964,GO:0003677
MSTRG.15151	GO:0005794,GO:0016740,GO:0016020,GO:0016021,GO:0046872,GO:0008152,GO:0019706,GO:0016746,GO:0055114,GO:0000139,GO:0016491,GO:0008270
MSTRG.39120	GO:0008150
MSTRG.15150	GO:0046274,GO:0005507,GO:0046872,GO:0005576,GO:0055114,GO:0016491,GO:0052716,GO:0048046,GO:0008447
MSTRG.39121	GO:0008150,GO:0003674
MSTRG.39111	GO:0016192,GO:0000226,GO:0016020
MSTRG.40100	GO:0009793,GO:0009507,GO:0005829,GO:0000166,GO:0005737,GO:0016874,GO:0005739,GO:0004812,GO:0006412,GO:0004816,GO:0006418,GO:0005524,GO:0006421,GO:0003676,GO:0003677,GO:0046686
MSTRG.42763	GO:0008150
MSTRG.15145	GO:0030001,GO:0016020,GO:0046872,GO:0008152,GO:0046873,GO:0016874,GO:0055085,GO:0008270
MSTRG.39112	GO:0015824,GO:0006865,GO:0035524,GO:0016020,GO:0016021,GO:0030246,GO:0015193,GO:0006810,GO:0005886
MSTRG.40101	GO:0032259,GO:0016740,GO:0016021,GO:0008150,GO:0008168
MSTRG.42762	GO:0016192,GO:0004386,GO:0004004,GO:0003876,GO:0000166,GO:0005737,GO:0006412,GO:0005840,GO:0016787,GO:0005524,GO:0044822,GO:0005622,GO:0005623,GO:0003735,GO:0008152,GO:0006904,GO:0008026,GO:0003676,GO:0006396
MSTRG.15142	GO:0008150,GO:0005575,GO:0009688
MSTRG.39113	GO:0003677
MSTRG.42761	GO:0000160,GO:0004673,GO:0016772,GO:0016740,GO:0023014,GO:0004872,GO:0009873,GO:0016310,GO:0005622,GO:0010105,GO:0018106,GO:0000155,GO:0051740,GO:0007165,GO:0005789
MSTRG.15143	GO:0055114,GO:0016491
MSTRG.39114	GO:0008152,GO:0016874,GO:0008270
MSTRG.42760	GO:0005840,GO:0030529,GO:0005622,GO:0003735,GO:0006412
MSTRG.15148	GO:0046274,GO:0005507,GO:0046872,GO:0005576,GO:0055114,GO:0016491,GO:0052716,GO:0048046
MSTRG.40104	GO:0005840,GO:0005622,GO:0003735,GO:0006412
MSTRG.42767	GO:0046872,GO:0005737
MSTRG.15149	GO:0046274,GO:0005507,GO:0046872,GO:0005576,GO:0055114,GO:0016491,GO:0052716,GO:0048046
MSTRG.40105	GO:0016705,GO:0055114,GO:0003676,GO:0008270
MSTRG.42766	GO:0046872,GO:0005737
MSTRG.15146	GO:0031072,GO:0030003,GO:0045893,GO:0008150,GO:0070838,GO:0051082,GO:0030154,GO:0009965,GO:0043085,GO:0009535
MSTRG.39117	GO:0035251,GO:0016740,GO:0016757,GO:0016758,GO:0008152,GO:1900994
MSTRG.40102	GO:0005840,GO:0030529,GO:0005622,GO:0003735,GO:0006412
MSTRG.42765	GO:0071555,GO:0016787,GO:0005975,GO:0047911,GO:0008152,GO:0005576,GO:0004650,GO:0016829,GO:0016798
MSTRG.15147	GO:0016787,GO:0012501,GO:0008233,GO:0006508,GO:0004190
MSTRG.39118	GO:0035251,GO:0016740,GO:0016757,GO:0016758,GO:0008152,GO:1900994
MSTRG.40103	GO:0005840,GO:0006914,GO:0008150,GO:0005622,GO:0003735,GO:0006412
MSTRG.42764	GO:0006979,GO:0048868,GO:0005829,GO:0005515,GO:0005739,GO:0004333,GO:0003824,GO:0006099,GO:0009651,GO:0045239,GO:0006106,GO:0006108,GO:0016829,GO:0051262
MSTRG.39119	GO:0035251,GO:0016740,GO:0016757,GO:0016758,GO:0008152,GO:1900994
MSTRG.54759	GO:0016020,GO:0016021,GO:0015079,GO:0006811,GO:0071805,GO:0006813
MSTRG.27140	GO:0004672,GO:0004674,GO:0006468,GO:0016740,GO:0044036,GO:0004709,GO:0000165,GO:0000166,GO:0050665,GO:0016301,GO:0010413,GO:0042546,GO:0005524,GO:0010228,GO:0045492,GO:0016310,GO:0005622,GO:0000186,GO:0016926
MSTRG.30789	GO:0003676,GO:0006413,GO:0003743
MSTRG.27142	GO:0042273,GO:0030036,GO:0000055,GO:0005623
MSTRG.27141	GO:0008080,GO:0016740,GO:0008152,GO:0016746
MSTRG.27122	GO:0003824,GO:0003825,GO:0016787,GO:0016740,GO:0004805,GO:0016757,GO:0016311,GO:0008152,GO:0005992
MSTRG.29785	GO:0016310,GO:0016301
MSTRG.30774	GO:0005634,GO:0003899,GO:0003677,GO:0006351
MSTRG.52100	GO:0016021,GO:0005576
MSTRG.29786	GO:0016226,GO:0000166,GO:0005737,GO:0005739,GO:0004812,GO:0051087,GO:0006418,GO:0005524,GO:0004824,GO:0006457,GO:0051259,GO:0003676,GO:0006430
MSTRG.30775	GO:0005840
MSTRG.54764	GO:0004672,GO:0016705,GO:0015074,GO:0042626,GO:0005506,GO:0006468,GO:0020037,GO:0000166,GO:0055114,GO:0043531,GO:0055085,GO:0008270,GO:0005524,GO:0016021,GO:0016887,GO:0008152,GO:0046872,GO:0006810,GO:0003676
MSTRG.29783	GO:0046656,GO:0032981,GO:0004150,GO:0006760,GO:0005739,GO:0008380,GO:0016829,GO:0046654
MSTRG.30776	GO:0005216,GO:0005249,GO:0034220,GO:0055085,GO:0043565,GO:0006355,GO:0016020,GO:0003700,GO:0016021,GO:0006810,GO:0006811,GO:0071805,GO:0006813
MSTRG.52102	GO:0004497,GO:0050660,GO:0016021,GO:0004506,GO:0055114,GO:0016491,GO:0071949
MSTRG.54761	GO:0016020,GO:0016021,GO:0015079,GO:0006810,GO:0006811,GO:0071805,GO:0006813
MSTRG.29784	GO:0005840,GO:0003824,GO:0030529,GO:0048037,GO:0003735,GO:0008152,GO:0005739,GO:0006412,GO:0015934
MSTRG.52101	GO:0005576
MSTRG.54762	GO:0052689,GO:0016787,GO:0008152
MSTRG.27126	GO:0004672,GO:0005524,GO:0006468,GO:0016020,GO:0016021,GO:0000166,GO:0046872,GO:0008152,GO:0016874,GO:0008270
MSTRG.54767	GO:0004672,GO:0004674,GO:0005524,GO:0006468,GO:0016740,GO:0000166,GO:0016310,GO:0016301
MSTRG.27125	GO:0016192,GO:0005794,GO:0031410,GO:0030131,GO:0016020,GO:0008565,GO:0030117,GO:0006886,GO:0015031,GO:0030665,GO:0006810
MSTRG.52103	GO:0008150
MSTRG.27128	GO:0008150,GO:0046983,GO:0003674
MSTRG.29787	GO:0005634,GO:0008150
MSTRG.30772	GO:0005634,GO:0006355,GO:0016310,GO:0000394,GO:0010090,GO:0008284,GO:0019901,GO:0016301,GO:0048366,GO:0006366,GO:0000079
MSTRG.52106	GO:0019745,GO:0016020,GO:0016021,GO:0006629,GO:0008150,GO:0006694,GO:0005783,GO:0008202,GO:0005789,GO:0016126
MSTRG.27127	GO:0008150,GO:0046983,GO:0003674
MSTRG.29788	GO:0009504,GO:0005856,GO:0048193,GO:0005249,GO:0009506,GO:0005634,GO:0030244,GO:0005829,GO:0005737,GO:0005515,GO:0006897,GO:0009555,GO:0009524,GO:0042391,GO:0071805,GO:0005886,GO:0005887
MSTRG.30773	GO:0003824,GO:0004721,GO:0043169,GO:0004722,GO:0016787,GO:0006470,GO:0046872
MSTRG.52105	GO:0016021
MSTRG.54766	GO:0004672,GO:0004674,GO:0006468,GO:0016740,GO:0000166,GO:0030247,GO:0004715,GO:0016301,GO:0006865,GO:0031347,GO:0005524,GO:0016310,GO:0009627,GO:0018108,GO:0005886
MSTRG.27129	GO:0006418,GO:0006435,GO:0005524,GO:0000166,GO:0005737,GO:0016874,GO:0004812,GO:0016876,GO:0004829,GO:0043039
MSTRG.42759	GO:0005634,GO:0006355,GO:0003700,GO:0003677,GO:0006351
MSTRG.15162	GO:0006355,GO:0003700,GO:0006351
MSTRG.15163	GO:0003677
MSTRG.15160	GO:0008150
MSTRG.15161	GO:0006355,GO:0003700,GO:0006351
MSTRG.39110	GO:0005840,GO:0005622,GO:0003735,GO:0006412
MSTRG.15155	GO:0016787,GO:0008152
MSTRG.42752	GO:0016020,GO:0016021,GO:0016567,GO:0046872,GO:0006461,GO:0008270
MSTRG.42751	GO:0003824,GO:0005777,GO:0016787,GO:0016740,GO:0008152,GO:0004715,GO:0018108
MSTRG.15153	GO:0008150
MSTRG.42750	GO:0003824,GO:0005777,GO:0016787,GO:0016740,GO:0005829,GO:0008152,GO:0033961,GO:0004715,GO:0018108,GO:0004301
MSTRG.15154	GO:0016787,GO:0005524,GO:0016020,GO:0016021,GO:0051301,GO:0008568,GO:0008233,GO:0006508,GO:0008237,GO:0004222,GO:0008270
MSTRG.39104	GO:0016020,GO:0016021,GO:0046983,GO:0003676,GO:0003677
MSTRG.42756	GO:0015969,GO:0009507,GO:0016787,GO:0016740,GO:0016597,GO:0016310,GO:0008152,GO:0008728,GO:0016301
MSTRG.39105	GO:0006355,GO:0003700,GO:0043565
MSTRG.42755	GO:0005985,GO:0001666,GO:0016740,GO:0016757,GO:0016157,GO:0005982,GO:0010431,GO:0019375
MSTRG.39106	GO:0009664,GO:0005618,GO:0016020,GO:0005576
MSTRG.42754	GO:0003824,GO:0000272,GO:0016787,GO:0044036,GO:0030245,GO:0005975,GO:0008152,GO:0004553,GO:0010089,GO:0008810,GO:0016798
MSTRG.15158	GO:0009664,GO:0009536,GO:0009697,GO:0009409,GO:0009570,GO:0005507,GO:0009507,GO:0019684,GO:0009579,GO:0048046,GO:0000272,GO:0009814,GO:0042742,GO:0019288,GO:0015995,GO:0006364,GO:0005982
MSTRG.39107	GO:0003968,GO:0009664,GO:0016740,GO:0005829,GO:0005576,GO:0016779,GO:0006412,GO:0005840,GO:0005618,GO:0001172,GO:0016020,GO:0005622,GO:0003735,GO:0008152
MSTRG.42753	GO:0042545,GO:0045330,GO:0045490,GO:0005618,GO:0016787,GO:0030599,GO:0004857,GO:0043086
MSTRG.39108	GO:0004672,GO:0004674,GO:0005524,GO:0016740,GO:0006468,GO:0016020,GO:0016021,GO:0000166,GO:0016310,GO:0016301
MSTRG.52108	GO:0000166,GO:0005622,GO:0006810,GO:0003676
MSTRG.39109	GO:0005794,GO:0008643,GO:0016020,GO:0016132,GO:0016740,GO:0016021,GO:0004693,GO:0005783,GO:0008152,GO:0006810,GO:0051726,GO:0006863
MSTRG.52107	GO:0009536,GO:0008150,GO:0005886
MSTRG.52109	GO:0004185,GO:0006508
MSTRG.29792	GO:0009697,GO:0006914,GO:0055046,GO:0016874,GO:0006635,GO:0008270,GO:0051726,GO:0016558,GO:0051603,GO:0005622,GO:0046872,GO:0008152,GO:0009561,GO:0009627,GO:0007165,GO:0005886
MSTRG.30778	GO:0003955,GO:0045892,GO:0010181,GO:0000166,GO:0055114,GO:0016491,GO:0005886
MSTRG.29793	GO:0008150
MSTRG.30779	GO:0006629,GO:0000166,GO:0006631,GO:0006633,GO:0043562,GO:0005515,GO:0016301,GO:0009744,GO:0042128,GO:0005524,GO:0009750,GO:0016310,GO:0005975
MSTRG.29790	GO:0052546,GO:0052541,GO:0016126
MSTRG.27130	GO:0016310,GO:0008150,GO:0016301
MSTRG.29791	GO:0005576,GO:0005773
MSTRG.27111	GO:0030529,GO:0000244,GO:0019013,GO:0046540,GO:0000398
MSTRG.29774	GO:0006355,GO:0003700
MSTRG.30763	GO:0009536,GO:0006626,GO:0009507,GO:0009706,GO:0005515,GO:0045037,GO:0016020,GO:0008565,GO:0016021,GO:0005622,GO:0015031,GO:0009528,GO:0006810,GO:0010207
MSTRG.52111	GO:0004672,GO:0048544,GO:0004674,GO:0005524,GO:0016740,GO:0006468,GO:0000166,GO:0016310,GO:0030246,GO:0016301
MSTRG.54774	GO:0004672,GO:0004674,GO:0006468,GO:0016740,GO:0000166,GO:0030247,GO:0004715,GO:0016301,GO:0006865,GO:0031347,GO:0005524,GO:0016310,GO:0009627,GO:0018108,GO:0005886
MSTRG.27110	GO:0009507,GO:0005524,GO:0010228,GO:0008152,GO:0050665,GO:0055114,GO:0016491,GO:0016620,GO:0004029,GO:0016926,GO:0001758
MSTRG.29775	GO:0008150,GO:0005886
MSTRG.52110	GO:0016021
MSTRG.54775	GO:0005840,GO:0008150
MSTRG.27113	GO:0008150
MSTRG.29772	GO:0006259,GO:0016787,GO:0016888,GO:0008152
MSTRG.30765	GO:0009410,GO:0006355,GO:0004707,GO:0003700,GO:0016740,GO:0009845,GO:0000165,GO:0046982,GO:0005622,GO:0030968,GO:0008152,GO:0043565
MSTRG.54772	GO:0016020,GO:0007030,GO:0015031,GO:0003674,GO:0005773
MSTRG.29773	GO:0009536,GO:0009793,GO:0048481,GO:0030529,GO:0016226,GO:0009570,GO:0009507,GO:0019013,GO:0000166,GO:0003723,GO:0010027,GO:0009579,GO:0010228,GO:0019288,GO:0003676,GO:0006397
MSTRG.30766	GO:0004672,GO:0004674,GO:0004707,GO:0005524,GO:0016740,GO:0006468,GO:0000165,GO:0000166,GO:0016310,GO:0005622,GO:0016301
MSTRG.27115	GO:0009073,GO:0016021,GO:0003849
MSTRG.52115	GO:0005634,GO:0005524,GO:0000166,GO:0016887,GO:0008152,GO:0000027
MSTRG.27114	GO:0003824,GO:0006595,GO:0032259,GO:0016740,GO:0006596,GO:0008295,GO:0008168,GO:0004766,GO:0030750
MSTRG.29779	GO:0005623,GO:0055114,GO:0015035,GO:0045454,GO:0009055
MSTRG.30760	GO:0016020,GO:0016021
MSTRG.52114	GO:0005634,GO:0009507,GO:0051301,GO:0002376,GO:0006952,GO:0005515,GO:0009870,GO:0006351,GO:0050832,GO:0005681,GO:0006355,GO:0003700,GO:0000278,GO:0042742,GO:0006396,GO:0010204,GO:0008380,GO:0003677,GO:0006397,GO:0006974,GO:0045087
MSTRG.54779	GO:0003824,GO:0004721,GO:0004722,GO:0016787,GO:0006470,GO:0005575,GO:0046872
MSTRG.27117	GO:0045893,GO:0000166,GO:0043687,GO:0008270,GO:0000398,GO:0006355,GO:0000278,GO:0030422,GO:0046872,GO:0003676,GO:0006396,GO:0035196,GO:0048573
MSTRG.29776	GO:0016020,GO:0016021,GO:0016567,GO:0046872,GO:0008152,GO:0016874,GO:0008270
MSTRG.30761	GO:0003824,GO:0009507,GO:0050662,GO:0008152
MSTRG.52117	GO:0009507,GO:0008150,GO:0009535
MSTRG.54776	GO:0016020,GO:0016021,GO:0006810,GO:0051724,GO:0043132,GO:0055085
MSTRG.27116	GO:0016021
MSTRG.30762	GO:0016310,GO:0046872,GO:0008152,GO:0016874,GO:0016301,GO:0008270
MSTRG.52116	GO:0005634,GO:0005524,GO:0000166,GO:0016887,GO:0008152,GO:0000027
MSTRG.27119	GO:0009507,GO:0016020,GO:0016021,GO:0015079,GO:0006810,GO:0006811,GO:0071805,GO:0006813,GO:0005886
MSTRG.42749	GO:0003824,GO:0005777,GO:0016787,GO:0016740,GO:0005829,GO:0008152,GO:0004715,GO:0018108
MSTRG.27118	GO:0045893,GO:0000166,GO:0043687,GO:0008270,GO:0000398,GO:0006355,GO:0000278,GO:0030422,GO:0046872,GO:0003676,GO:0006396,GO:0035196,GO:0048573
MSTRG.42748	GO:0003824,GO:0005777,GO:0016787,GO:0016740,GO:0005829,GO:0008152,GO:0004715,GO:0018108
MSTRG.42747	GO:0003824,GO:0005777,GO:0016787,GO:0016740,GO:0005829,GO:0008152,GO:0033961,GO:0004715,GO:0018108,GO:0004301
MSTRG.42746	GO:0005840,GO:0005622,GO:0003735,GO:0003723,GO:0006412
MSTRG.17792	GO:0006661,GO:0008150,GO:0003674
MSTRG.54770	GO:0004672,GO:0004674,GO:0006468,GO:0016740,GO:0000166,GO:0030247,GO:0004715,GO:0016301,GO:0006865,GO:0031347,GO:0005524,GO:0016310,GO:0009627,GO:0018108,GO:0005886
MSTRG.15130	GO:0046983,GO:0003677
MSTRG.17791	GO:0009220,GO:0010388,GO:0009909,GO:0034968,GO:0009640,GO:0005739
MSTRG.17790	GO:0000166,GO:0008150,GO:0003676
MSTRG.15122	GO:0003824,GO:0006561,GO:0016740,GO:0016310,GO:0008152,GO:0005737,GO:0055114,GO:0016491,GO:0016620,GO:0004349,GO:0004350
MSTRG.17785	GO:0032259,GO:0016740,GO:0008168,GO:0003723,GO:0005886
MSTRG.42741	GO:0016036,GO:0000165,GO:0006950,GO:0042631,GO:0009738,GO:0009867,GO:0009611,GO:0005739,GO:0000302,GO:0019375,GO:0007154,GO:0006612,GO:0005622,GO:0030968
MSTRG.15123	GO:0004672,GO:0005524,GO:0006468,GO:0000166,GO:0030247,GO:0005759
MSTRG.17784	GO:0080129,GO:0005634,GO:0010499,GO:0008233,GO:0005737,GO:0004298,GO:0006635,GO:0006508,GO:0051788,GO:0006094,GO:0004175,GO:0005839,GO:0006511,GO:0006096,GO:0043248,GO:0016787,GO:0051603,GO:0000502,GO:0043161,GO:0009853,GO:0046686,GO:0009407
MSTRG.42740	GO:0030529,GO:0005730,GO:0005634,GO:0019013,GO:0005829,GO:0000166,GO:0003723,GO:0017069,GO:0000398,GO:0005681,GO:0009651,GO:0005685,GO:0003676,GO:0008380,GO:0006397
MSTRG.15120	GO:0009536,GO:0009570,GO:0009507,GO:0016740,GO:0016036,GO:0005829,GO:0000166,GO:0004845,GO:0044206,GO:0006223,GO:0003824,GO:0004849,GO:0016757,GO:0005525,GO:0032502,GO:0008152,GO:0043097,GO:0006206
MSTRG.17783	GO:0004497,GO:0016705,GO:0005506,GO:0016132,GO:0020037,GO:0005575,GO:0046872,GO:0055114,GO:0016491,GO:0010012
MSTRG.17782	GO:0032259,GO:0019252,GO:0016740,GO:0000023,GO:0005575,GO:0008168,GO:0008152,GO:0016556
MSTRG.15126	GO:0070401,GO:0004033,GO:0046482,GO:0016229,GO:0005829,GO:0055114,GO:0008106,GO:0016491
MSTRG.17789	GO:0007264,GO:0016192,GO:0006913,GO:0032482,GO:0009507,GO:0000166,GO:0006886,GO:0000139,GO:0016787,GO:0003924,GO:0016020,GO:0005525,GO:0005622,GO:0015031,GO:0008152,GO:0006810,GO:0007165,GO:0005789,GO:0005886,GO:0006623
MSTRG.42745	GO:0000145,GO:0006904
MSTRG.15127	GO:0008928,GO:0009058,GO:0007010,GO:0010498,GO:0016740,GO:0016779,GO:0006094
MSTRG.42744	GO:0042545,GO:0045330,GO:0045490,GO:0005618,GO:0016787,GO:0030599,GO:0004857,GO:0043086
MSTRG.15124	GO:0055114,GO:0008106,GO:0016491
MSTRG.17787	GO:0032259,GO:0016740,GO:0008168,GO:0003723,GO:0005886
MSTRG.15125	GO:0070401,GO:0004033,GO:0046482,GO:0016229,GO:0005829,GO:0055114,GO:0008106,GO:0016491
MSTRG.17786	GO:0032259,GO:0016740,GO:0008168,GO:0003723,GO:0005886
MSTRG.42742	GO:0008150,GO:0003674,GO:0005773,GO:0005774,GO:0048767
MSTRG.52119	GO:0015696,GO:0015843,GO:0016020,GO:0016021,GO:0008519,GO:0010264,GO:0072488,GO:0006810,GO:0005886
MSTRG.52118	GO:0015696,GO:0015843,GO:0016020,GO:0016021,GO:0008519,GO:0010264,GO:0072488,GO:0006810,GO:0005886
MSTRG.15128	GO:0008928,GO:0009058,GO:0007010,GO:0010498,GO:0016740,GO:0016779,GO:0006094
MSTRG.29781	GO:0016787,GO:0016579,GO:0008233,GO:0008234,GO:0036459,GO:0004843,GO:0006508,GO:0006511
MSTRG.30767	GO:0016740,GO:0047172,GO:0008152,GO:0016746,GO:0016747,GO:0050638
MSTRG.29782	GO:0015074,GO:0016773,GO:0005096,GO:0043547,GO:0003676,GO:0008270
MSTRG.27120	GO:0016020,GO:0016021,GO:0015079,GO:0006811,GO:0071805,GO:0006813
MSTRG.29780	GO:0008150
MSTRG.27100	GO:0000166,GO:0003676,GO:0006397
MSTRG.29763	GO:0046912,GO:0009536,GO:0009570,GO:0009507,GO:0016740,GO:0019752,GO:0009098,GO:0016746,GO:0003852,GO:0008652,GO:0003824,GO:0009941,GO:0009082,GO:0016829
MSTRG.30752	GO:0019762,GO:0005634,GO:0009507,GO:0030246,GO:0008150,GO:0005737,GO:0080028
MSTRG.54785	GO:0032259,GO:0016740,GO:0046983,GO:0008168,GO:0008171
MSTRG.30753	GO:0003824,GO:0019139,GO:0050660,GO:0016614,GO:0005576,GO:0009753,GO:0009690,GO:0055114,GO:0016491,GO:0009694,GO:0009823,GO:0005615
MSTRG.52121	GO:0016787,GO:0005829,GO:0008150,GO:0008152,GO:0003674,GO:0050334
MSTRG.54786	GO:0004672,GO:0004674,GO:0006468,GO:0016740,GO:0000166,GO:0004714,GO:0004715,GO:0016301,GO:0005524,GO:0016020,GO:0016021,GO:0016310,GO:0018108
MSTRG.27102	GO:0009793,GO:0005634,GO:0071555,GO:0009506,GO:0008327,GO:0008270,GO:0010223,GO:0045010,GO:0007155,GO:0010228,GO:0046872,GO:0042393,GO:0003677,GO:0048573,GO:0016573,GO:0043966,GO:0043967
MSTRG.30754	GO:0032259,GO:0016740,GO:0006261,GO:0010583,GO:0008168,GO:0008152,GO:0009407
MSTRG.54783	GO:0004672,GO:0004674,GO:0006468,GO:0016740,GO:0000166,GO:0030247,GO:0004714,GO:0055114,GO:0016491,GO:0016301,GO:0005524,GO:0016310,GO:0032440,GO:0018108
MSTRG.27101	GO:0009793,GO:0005634,GO:0071555,GO:0009506,GO:0008327,GO:0055114,GO:0016491,GO:0008270,GO:0010223,GO:0045010,GO:0007155,GO:0010228,GO:0046872,GO:0042393,GO:0003677,GO:0048573,GO:0016573,GO:0043966,GO:0043967
MSTRG.29762	GO:0006370,GO:0005634,GO:0004484,GO:0016740,GO:0003910,GO:0006310,GO:0006470,GO:0035335,GO:0006281,GO:0008138,GO:0098507,GO:0004651,GO:0016779,GO:0016787,GO:0005524,GO:0004725,GO:0016791,GO:0016311,GO:0006266,GO:0008284,GO:0006397
MSTRG.30755	GO:0004801,GO:0005634,GO:0006355,GO:0016740,GO:0003700,GO:0008152,GO:0003677,GO:0006351
MSTRG.54784	GO:0009793,GO:0032259,GO:0047763,GO:0016740,GO:0046983,GO:0008168,GO:0008171
MSTRG.29767	GO:0005524,GO:0000166,GO:0043531,GO:0007165
MSTRG.52126	GO:0009506,GO:0016787,GO:0009507,GO:0005524,GO:0042981,GO:0009941,GO:0000166,GO:0008568,GO:0008233,GO:0006508,GO:0008237,GO:0004222
MSTRG.54789	GO:0009536,GO:0016787,GO:0008152
MSTRG.27103	GO:0016020,GO:0016021,GO:1901642,GO:0005337,GO:0006810,GO:0005773,GO:0010174,GO:0005774
MSTRG.52125	GO:0009506,GO:0016787,GO:0009507,GO:0005524,GO:0042981,GO:0009941,GO:0000166,GO:0008568,GO:0008233,GO:0006508,GO:0008237,GO:0004222
MSTRG.27106	GO:0005524,GO:0016567,GO:0004842,GO:0016874,GO:0008270
MSTRG.30750	GO:0005634,GO:0009507,GO:0016787,GO:0008150,GO:0008568,GO:0008152,GO:0005737
MSTRG.52128	GO:0009536,GO:0009507,GO:0016165,GO:0006629,GO:0034440,GO:0006633,GO:0055114,GO:0016491,GO:0009611,GO:0051213,GO:0009901,GO:0031408,GO:0009555,GO:0009620,GO:0080086,GO:0046872,GO:0010200,GO:0009753,GO:0009693,GO:0016702,GO:0009695
MSTRG.54787	GO:0004672,GO:0003824,GO:0004674,GO:0005524,GO:0006468,GO:0000166,GO:0016310,GO:0030247,GO:0016301
MSTRG.27105	GO:0005524,GO:0016567,GO:0004842,GO:0016874,GO:0008270
MSTRG.29766	GO:0016787,GO:0008568,GO:0008152,GO:0005739
MSTRG.52127	GO:0009506,GO:0016787,GO:0009507,GO:0005524,GO:0042981,GO:0009941,GO:0000166,GO:0008568,GO:0008233,GO:0006508,GO:0008237,GO:0004222
MSTRG.54788	GO:0004672,GO:0004674,GO:0006468,GO:0016740,GO:0000166,GO:0004714,GO:0016301,GO:0005524,GO:0016020,GO:0016021,GO:0016310,GO:0018108,GO:0005886
MSTRG.27108	GO:0009507,GO:0010228,GO:0005524,GO:0008152,GO:0050665,GO:0055114,GO:0016491,GO:0016620,GO:0004029,GO:0016926,GO:0001758
MSTRG.42738	GO:0005634,GO:0016740,GO:0016757,GO:0006471,GO:0010332,GO:0003677,GO:0003950,GO:0006302,GO:0006303
MSTRG.27107	GO:0071555,GO:0016740,GO:0009831,GO:0005576,GO:0004553,GO:0010411,GO:0048046,GO:0042546,GO:0005618,GO:0016787,GO:0016757,GO:0005975,GO:0008152,GO:0006073,GO:0016762,GO:0016798,GO:0005887
MSTRG.42737	GO:0048449,GO:0090307,GO:0051011,GO:0040007,GO:0043015,GO:0005515,GO:0005200,GO:0009624,GO:0000922,GO:0000923,GO:0005856,GO:0000226,GO:0009506,GO:0051298,GO:0000930,GO:0043622,GO:0005737,GO:0007020,GO:0045298,GO:0005874,GO:0009909,GO:0005815,GO:0005816,GO:0016570,GO:0005819
MSTRG.29769	GO:0004386,GO:0016787,GO:0006499,GO:0005524,GO:0000166,GO:0008152,GO:0008026,GO:0003676
MSTRG.42736	GO:0032259,GO:0016740,GO:0008757,GO:0005829,GO:0008168
MSTRG.27109	GO:0009507,GO:0010228,GO:0005524,GO:0008152,GO:0050665,GO:0055114,GO:0016491,GO:0016620,GO:0004029,GO:0016926,GO:0001758
MSTRG.42735	GO:0003904,GO:0050896,GO:0019252,GO:0016117,GO:0000023,GO:0008152,GO:0019288,GO:0009881,GO:0018298,GO:0016829,GO:0007165,GO:0006655
MSTRG.15140	GO:0004672,GO:0005524,GO:0006468,GO:0006661,GO:0030246,GO:0000166,GO:0016310,GO:0016301
MSTRG.54781	GO:0004672,GO:0003824,GO:0004674,GO:0005524,GO:0006468,GO:0000166,GO:0016310,GO:0030247,GO:0016301
MSTRG.15141	GO:0009536,GO:0010114,GO:0009507,GO:0009637,GO:0007623,GO:0016168,GO:0010218,GO:0015979,GO:0010155,GO:0009579,GO:0009644,GO:0009744,GO:0009523,GO:0016020,GO:0016021,GO:0018298,GO:0003674,GO:0010207,GO:0009535
MSTRG.54782	GO:0004672,GO:0003824,GO:0004674,GO:0005524,GO:0006468,GO:0000166,GO:0016310,GO:0030247,GO:0016301
MSTRG.52120	GO:0005829,GO:0008150,GO:0003674,GO:0005739
MSTRG.42739	GO:0016592,GO:0016020,GO:0016740,GO:0016021,GO:0008150,GO:0008152
MSTRG.54780	GO:0004672,GO:0005524,GO:0006468,GO:0000166,GO:0016310,GO:0016301
MSTRG.15133	GO:0050356,GO:0008152,GO:0055114,GO:0016491
MSTRG.17796	GO:0006529,GO:0004066,GO:0005524,GO:0070981,GO:0000166,GO:0016874,GO:0008652,GO:0006541
MSTRG.42730	GO:0030529,GO:0030532,GO:0019013,GO:0008380
MSTRG.15134	GO:0050356,GO:0008152,GO:0055114,GO:0016491
MSTRG.17795	GO:0008150
MSTRG.15131	GO:0008150,GO:0016310,GO:0016301
MSTRG.17794	GO:0009505,GO:0005794,GO:0032259,GO:0016740,GO:0016020,GO:0016021,GO:0008168,GO:0005768,GO:0005802,GO:0000139,GO:0005774
MSTRG.15132	GO:0005829,GO:0008152,GO:0055114,GO:0016491
MSTRG.17793	GO:0046872,GO:0008152,GO:0016874,GO:0008270
MSTRG.15137	GO:0004672,GO:0004674,GO:0016740,GO:0006468,GO:0030246,GO:0000166,GO:0004714,GO:0016301,GO:0051726,GO:0005524,GO:0004693,GO:0016310,GO:0018108
MSTRG.42734	GO:0005840,GO:0016020,GO:0016021,GO:0005622,GO:0003735,GO:0006826,GO:0006412,GO:0055085,GO:0006829,GO:0015693
MSTRG.15138	GO:0010466,GO:0004867,GO:0010951,GO:0005576,GO:0009611,GO:0005515,GO:0030414
MSTRG.17799	GO:0008150
MSTRG.42733	GO:0005840,GO:0005622,GO:0003735,GO:0006412
MSTRG.15135	GO:0016740,GO:0030246,GO:0008150,GO:0008152
MSTRG.17798	GO:0005634,GO:0009651,GO:0043966,GO:0043967
MSTRG.42732	GO:0009536,GO:0046930,GO:0042803,GO:0009507,GO:0016020,GO:0016021,GO:0009527,GO:0015288,GO:0006810,GO:0006811,GO:0009707,GO:0055085
MSTRG.15136	GO:0009536,GO:0005634,GO:0043531,GO:0009867,GO:0046863,GO:0010319,GO:0005524,GO:0016020,GO:0009941,GO:0009814,GO:0010200,GO:0030234,GO:0009697,GO:0009570,GO:0009507,GO:0019684,GO:0000165,GO:0009637,GO:0010150,GO:0050790,GO:0000166,GO:0010218,GO:0009579,GO:0048046,GO:0005618,GO:0009535
MSTRG.17797	GO:0009505,GO:0009506,GO:0006629,GO:0005576,GO:0016042,GO:0055114,GO:0016491,GO:0016787,GO:0016788,GO:0052886,GO:0052887,GO:0008152,GO:0052889
MSTRG.42731	GO:0016787,GO:0006629,GO:0008152,GO:0016298,GO:0047372,GO:0005886
MSTRG.15139	GO:0004672,GO:0004674,GO:0005524,GO:0006468,GO:0016740,GO:0030246,GO:0000166,GO:0016310,GO:0004714,GO:0004715,GO:0018108,GO:0016301
MSTRG.30756	GO:0005634,GO:0006355,GO:0003677
MSTRG.29771	GO:0016192,GO:0043269,GO:0005515,GO:0009867,GO:0006862,GO:0015696,GO:0043090,GO:0016020,GO:0009620,GO:0000149,GO:0016021,GO:0010200,GO:0009625,GO:0012505,GO:0009504,GO:0061025,GO:0009697,GO:0031201,GO:0009506,GO:0006886,GO:0043495,GO:0005802,GO:0005484,GO:0005622,GO:0015031,GO:0005886
MSTRG.30757	GO:0006897,GO:0009507,GO:0005525,GO:0000166
MSTRG.30758	GO:0016740,GO:0016757,GO:0008152,GO:0004378,GO:0097502
MSTRG.30759	GO:0016787,GO:0030163,GO:0005524,GO:0000166,GO:0000502,GO:0008568,GO:0008233,GO:0005737,GO:0006508
MSTRG.27176	GO:0004386,GO:0006979,GO:0009555,GO:0016021,GO:0008152,GO:0005886
MSTRG.27179	GO:0004672,GO:0004674,GO:0006468,GO:0016740,GO:0004709,GO:0000165,GO:0004712,GO:0004715,GO:0016301,GO:0005524,GO:0016310,GO:0005622,GO:0000186,GO:0018108
MSTRG.54712	GO:0090305,GO:0005634,GO:0004518,GO:0006346,GO:0005515,GO:0016787,GO:0031507,GO:0000278,GO:0016246,GO:0008152,GO:0010073,GO:0045787,GO:0006396,GO:0006397,GO:0010014,GO:0009855
MSTRG.54713	GO:0005634,GO:0006355,GO:0003677,GO:0006351
MSTRG.54710	GO:0004016,GO:0008150,GO:0008152,GO:0006171,GO:0016829
MSTRG.54711	GO:0051301
MSTRG.15191	GO:0003824,GO:0050660,GO:0050468,GO:0016614,GO:0055114,GO:0016491
MSTRG.15192	GO:0008080,GO:0004386,GO:0016787,GO:0016740,GO:0046872,GO:0008152,GO:0016746,GO:0003677,GO:0008270
MSTRG.39160	GO:0015074,GO:0005634,GO:0006278,GO:0046872,GO:0003676,GO:0006508,GO:0003964,GO:0004190,GO:0008270
MSTRG.15190	GO:0003824,GO:0009536,GO:0009570,GO:0009507,GO:0016740,GO:0009220,GO:0004358,GO:0008152,GO:0016746,GO:0004042,GO:0008652,GO:0006526
MSTRG.39162	GO:0003824,GO:0008610,GO:0016740,GO:0016020,GO:0008152,GO:0006633,GO:0016746,GO:0016747
MSTRG.15196	GO:0005856,GO:0009504,GO:0005249,GO:0048193,GO:0009506,GO:0005634,GO:0030244,GO:0005829,GO:0005737,GO:0005515,GO:0006897,GO:0009555,GO:0009524,GO:0042391,GO:0071805,GO:0005886,GO:0005887
MSTRG.15193	GO:0005737
MSTRG.39164	GO:0000145,GO:0006865,GO:0005634,GO:0005829,GO:0006887,GO:0010167,GO:0015706,GO:0010106,GO:0006826
MSTRG.15194	GO:0009089,GO:0009570,GO:0008837,GO:0016853,GO:0006744,GO:0005737
MSTRG.39165	GO:0005840,GO:0030529,GO:0022625,GO:0005730,GO:0009506,GO:0005794,GO:0022626,GO:0005622,GO:0001510,GO:0003735,GO:0006412
MSTRG.39155	GO:0005829,GO:0008150
MSTRG.40144	GO:0032259,GO:0009507,GO:0016740,GO:0008168,GO:0008152
MSTRG.15189	GO:0016020,GO:0005737,GO:0009966
MSTRG.39156	GO:0009506,GO:0009733,GO:0008150,GO:0016310,GO:0010583,GO:0016301,GO:0009741
MSTRG.40145	GO:0003824,GO:0042803,GO:0016787,GO:0009972,GO:0005829,GO:0046872,GO:0004126,GO:0008270
MSTRG.15186	GO:0005634,GO:0042803,GO:0009062,GO:0004872,GO:0005737,GO:0009738,GO:0010427
MSTRG.39157	GO:0005634,GO:0009651,GO:0016020,GO:0034613,GO:0016021,GO:0008152,GO:0015992,GO:0004427,GO:0005515,GO:0055085,GO:0009678,GO:0005886
MSTRG.40142	GO:0008150,GO:0005575
MSTRG.15187	GO:0016020,GO:0016740,GO:0016757,GO:0008375,GO:0008152,GO:0030158
MSTRG.40143	GO:0016020,GO:0016021
MSTRG.40148	GO:0009536,GO:0009507,GO:0006662,GO:0000103,GO:0034599,GO:0005737,GO:0055114,GO:0045454,GO:0003824,GO:0005623,GO:0008152,GO:0006457,GO:0015035,GO:0016671
MSTRG.40149	GO:0003824,GO:0004528,GO:0090305,GO:0016787,GO:0004551,GO:0005623,GO:0008152,GO:0035529,GO:0000394,GO:0005773,GO:0009086,GO:0045454
MSTRG.40146	GO:0016192,GO:0004497,GO:0016705,GO:0005506,GO:0020037,GO:0005783,GO:0046872,GO:0055114,GO:0016491
MSTRG.40147	GO:0003674
MSTRG.27180	GO:0010337,GO:0006612,GO:0031348,GO:0000165,GO:0010310,GO:0005622,GO:0010200,GO:0009867,GO:0006955,GO:0043069,GO:0052542
MSTRG.54716	GO:0009506,GO:0005509,GO:0046470,GO:0046473,GO:0016042,GO:0005773,GO:0003824,GO:0070290,GO:0016787,GO:0016020,GO:0012501,GO:0004630,GO:0090333,GO:0009789,GO:0005886
MSTRG.54717	GO:0016787,GO:0008152
MSTRG.27182	GO:0009664,GO:0005618,GO:0016020,GO:0005576
MSTRG.27181	GO:0009664,GO:0005618,GO:0016020,GO:0005576
MSTRG.54715	GO:0090305,GO:0005634,GO:0004518,GO:0006346,GO:0005515,GO:0016787,GO:0031507,GO:0000278,GO:0016246,GO:0008152,GO:0010073,GO:0045787,GO:0006396,GO:0006397,GO:0010014,GO:0009855
MSTRG.27184	GO:0008289,GO:0006869,GO:0006810
MSTRG.40140	GO:0015297,GO:0015299,GO:0055085,GO:0008270,GO:0010351,GO:0016020,GO:1902600,GO:0016021,GO:0006810,GO:0006811,GO:0006812,GO:0003676,GO:0006813,GO:0006814
MSTRG.27183	GO:0008289,GO:0006869,GO:0006810
MSTRG.40141	GO:0044036,GO:0051365,GO:0071398,GO:0006952,GO:0010089,GO:0055114,GO:0016491,GO:0071281,GO:0071732,GO:0009815,GO:0046872,GO:0031418,GO:0009693
MSTRG.27186	GO:0008289,GO:0006869,GO:0006810
MSTRG.27166	GO:0016740,GO:0006468,GO:0009733,GO:0008150,GO:0008152,GO:0016905,GO:0009741
MSTRG.54720	GO:0005634,GO:0008152,GO:0016874,GO:0003676,GO:0008270
MSTRG.27168	GO:0003824,GO:0005829,GO:0005975,GO:0016616,GO:0019752,GO:0005737,GO:0055114,GO:0016491,GO:0004459,GO:0005886
MSTRG.27167	GO:2000028,GO:0031012,GO:1900056,GO:0005509,GO:0008233,GO:0007275,GO:0006508,GO:0008237,GO:0008270,GO:0016787,GO:0009651,GO:0016020,GO:0046872,GO:0009753,GO:0031225,GO:0080186,GO:0004222,GO:0046686,GO:0005886
MSTRG.27169	GO:0003824,GO:0009651,GO:0005829,GO:0005975,GO:0016616,GO:0019752,GO:0005737,GO:0009737,GO:0055114,GO:0016491,GO:0004459,GO:0005886
MSTRG.54724	GO:0047714,GO:0016787,GO:0006629,GO:0008970
MSTRG.54721	GO:0003674,GO:0009741
MSTRG.54722	GO:0016192,GO:0005794,GO:0007010,GO:0010498,GO:0009506,GO:0009507,GO:0030117,GO:0005829,GO:0006886,GO:0030663,GO:0005737,GO:0000139,GO:0005198,GO:0030126,GO:0006094,GO:0031410,GO:0016787,GO:0016020,GO:0015031,GO:0006487,GO:0008152,GO:0006810,GO:0005886
MSTRG.40139	GO:0006355,GO:0003700,GO:0003676,GO:0003677,GO:0008270
MSTRG.39150	GO:0030529,GO:0019013,GO:0044822,GO:0008150,GO:0003674,GO:0046540,GO:0000398
MSTRG.39151	GO:0004672,GO:0004674,GO:0005524,GO:0006468,GO:0016740,GO:0016310,GO:0051510,GO:0010167,GO:0015706,GO:0004715,GO:0018108,GO:0016301
MSTRG.39152	GO:0009813,GO:0016853,GO:0045430,GO:0016872
MSTRG.39153	GO:0005524,GO:0006457,GO:0005737
MSTRG.39154	GO:0004849,GO:0016787,GO:0005524,GO:0016740,GO:0000166,GO:0016310,GO:0008152,GO:0016301,GO:0006222
MSTRG.15199	GO:0016020,GO:0016021,GO:0008150,GO:0003674
MSTRG.40133	GO:0016020,GO:0016021,GO:0035349,GO:0006810,GO:0005739,GO:0015228,GO:0055085,GO:0005743,GO:0005215
MSTRG.42796	GO:0016021,GO:0008150,GO:0005783
MSTRG.40134	GO:0016740,GO:0005829,GO:0006535,GO:0009863,GO:0009001,GO:0005737,GO:0016746,GO:0009867,GO:0009611,GO:0009620,GO:0006612,GO:0046872,GO:0008152,GO:0009753,GO:0010363,GO:0016829,GO:0010333,GO:0009695,GO:0000287
MSTRG.42795	GO:0016787,GO:0006629,GO:0003899,GO:0006351
MSTRG.15197	GO:0003779,GO:0005622,GO:0030042,GO:0015629
MSTRG.39146	GO:0005634,GO:0008150,GO:0003674
MSTRG.42794	GO:0009793,GO:0005634,GO:0046982,GO:0009960,GO:0000394,GO:0048316,GO:0006413,GO:0006366,GO:0003743
MSTRG.15198	GO:0009536,GO:0009793,GO:0048481,GO:0016226,GO:0009507,GO:0010228,GO:0010027
MSTRG.39147	GO:0009507,GO:0016853,GO:0005622,GO:0008152,GO:0006312,GO:0009560,GO:0006457,GO:0003755,GO:0000413,GO:0042991
MSTRG.40132	GO:0016787,GO:0016791,GO:0016311,GO:0008152,GO:0046872,GO:0052731,GO:0004427,GO:0052732,GO:0051262
MSTRG.42793	GO:0009408,GO:0034976,GO:0052033,GO:0005783,GO:0006984,GO:0006457,GO:0051082,GO:0009627,GO:0009644,GO:0005788,GO:0042542,GO:0005886
MSTRG.39148	GO:0009507,GO:0009508,GO:0045893,GO:0035304,GO:0042793,GO:0030154,GO:0010027,GO:0009965,GO:0009902,GO:0009295,GO:0009657,GO:0006364,GO:0010207
MSTRG.40137	GO:0004672,GO:0016787,GO:0005524,GO:0006468,GO:0016740,GO:0016310,GO:0004713,GO:0004714,GO:0018108,GO:0016301
MSTRG.39149	GO:0042626,GO:0005524,GO:0016020,GO:0016021,GO:0000166,GO:0016887,GO:0008152,GO:0010345,GO:0006810,GO:0055085,GO:0005886
MSTRG.40138	GO:0019408,GO:0016740,GO:0006629,GO:2001289,GO:0008152,GO:0016746,GO:0005739,GO:0008780,GO:0009245
MSTRG.42799	GO:0003924,GO:0005525,GO:0000166,GO:0008152
MSTRG.40135	GO:0016787,GO:0016740,GO:0008150,GO:0006535,GO:0008568,GO:0008152,GO:0009001,GO:0005737,GO:0003674
MSTRG.42798	GO:0005216,GO:0006821,GO:0005254,GO:0009705,GO:1903959,GO:0034220,GO:0055085,GO:0034765,GO:0005774,GO:1902476,GO:0034707,GO:0016020,GO:0016021,GO:0006810,GO:0006811,GO:0005244,GO:0005247
MSTRG.40136	GO:0097100,GO:2000033
MSTRG.42797	GO:0005777,GO:0008150
MSTRG.54727	GO:0009536,GO:0030529,GO:0009507,GO:0019843,GO:0008137,GO:0055114,GO:0003723,GO:0016491,GO:0006412,GO:0005840,GO:0042773,GO:0005622,GO:0003735,GO:0015935
MSTRG.54728	GO:0009536,GO:0009570,GO:0009507,GO:0005524,GO:0000166
MSTRG.54725	GO:0016787,GO:0006629
MSTRG.27170	GO:0016787,GO:0016020,GO:0016021,GO:0008152
MSTRG.54726	GO:0009536,GO:0030529,GO:0009507,GO:0019843,GO:0008137,GO:0055114,GO:0003723,GO:0016491,GO:0005739,GO:0006412,GO:0005840,GO:0042773,GO:0005622,GO:0003735,GO:0015935
MSTRG.42792	GO:0051555,GO:0006355,GO:0003700,GO:0003677
MSTRG.42791	GO:0009793,GO:0009505,GO:0048868,GO:0003756,GO:0045454,GO:0006094,GO:0005774,GO:0006096,GO:0009553,GO:0009651,GO:0016853,GO:0005783,GO:0008152,GO:0006457,GO:0009627,GO:0005788,GO:0009567
MSTRG.42790	GO:0008150
MSTRG.54729	GO:0009536,GO:0009570,GO:0009507,GO:0005524,GO:0000166
MSTRG.27155	GO:0005634,GO:0016740,GO:0006281,GO:0016779,GO:0045132,GO:0034061,GO:0003887,GO:0006289,GO:0033044,GO:0007062,GO:0071897,GO:0042138,GO:0007131,GO:0003677,GO:0006302,GO:0006303
MSTRG.54730	GO:0008289,GO:0005634,GO:0006355,GO:0003677,GO:0043565
MSTRG.27154	GO:0010468,GO:0042646,GO:0016310,GO:0009642,GO:0016301
MSTRG.27157	GO:0052544,GO:0019761,GO:0016740,GO:0009684,GO:0016757,GO:0016758,GO:0042742,GO:0008152,GO:0006569,GO:0048767,GO:0047215
MSTRG.27156	GO:0004386,GO:0016787,GO:0009507,GO:0005524,GO:0009220,GO:0008152,GO:0003676
MSTRG.27159	GO:0009536,GO:0009507,GO:0009941,GO:0005739
MSTRG.54734	GO:0005524,GO:0000166,GO:0043531
MSTRG.54732	GO:0005634,GO:0006355,GO:0003700,GO:0042761,GO:0003677
MSTRG.54733	GO:0010181,GO:0003973,GO:0000041,GO:0050665,GO:0055114,GO:0016491,GO:0003824,GO:0005777,GO:0052852,GO:0052853,GO:0052854,GO:0042742,GO:0010204,GO:0009853,GO:0009854
MSTRG.15170	GO:0004672,GO:0004674,GO:0005524,GO:0006468,GO:0016740,GO:0000166,GO:0016310,GO:0004715,GO:0018108,GO:0016301
MSTRG.40128	GO:0048449,GO:0009909,GO:0008150,GO:0005575,GO:0016570
MSTRG.15173	GO:0006355,GO:0003700,GO:0003677
MSTRG.39140	GO:0000166,GO:0046872,GO:0003676,GO:0008270
MSTRG.15174	GO:0006355,GO:0003700,GO:0003677
MSTRG.15171	GO:0045088,GO:0010338,GO:0005730,GO:0005634,GO:0045892,GO:0008356,GO:0009965,GO:0006351,GO:0009615,GO:0050832,GO:0042803,GO:0003700,GO:0042742,GO:0009944,GO:0000793,GO:0003677
MSTRG.39142	GO:0000166,GO:0046872,GO:0003676,GO:0008270
MSTRG.15172	GO:0050994,GO:0008152,GO:0009737,GO:0016874,GO:0010029,GO:0008270,GO:0006511
MSTRG.39143	GO:0030785,GO:0032259,GO:0016740,GO:0008168
MSTRG.15166	GO:0016787,GO:0034660,GO:0090503,GO:0005623,GO:0008152,GO:0009658,GO:0010027,GO:0008859,GO:0009902,GO:0000175,GO:0006399
MSTRG.39133	GO:0008152,GO:0055114,GO:0016491
MSTRG.40122	GO:0032259,GO:0008171
MSTRG.42785	GO:0006355,GO:0003676,GO:0008270
MSTRG.15167	GO:0009664,GO:0005618,GO:0071555,GO:0010114,GO:0016020,GO:0006949,GO:0005576,GO:0009739
MSTRG.39134	GO:0009570,GO:0016740,GO:0010583,GO:0008152,GO:0005737,GO:0010731,GO:0004364,GO:0009407
MSTRG.40123	GO:0016787,GO:0006644,GO:0005509,GO:0016042,GO:0004623
MSTRG.42784	GO:0003824,GO:0000272,GO:0016787,GO:0030245,GO:0005975,GO:0008152,GO:0004553,GO:0008810,GO:0016798
MSTRG.15164	GO:0009697,GO:0046482,GO:0031348,GO:0005829,GO:0009863,GO:0009610,GO:0009644,GO:0042542,GO:0045087
MSTRG.39135	GO:0003824,GO:0004721,GO:0043169,GO:0004722,GO:0016787,GO:0006470,GO:0046872
MSTRG.40120	GO:0046983,GO:0003676,GO:0003677
MSTRG.42783	GO:0005634,GO:0008565,GO:0015031,GO:0008152,GO:0005737,GO:0006810,GO:0016874,GO:0006606
MSTRG.15165	GO:0009506,GO:0016787,GO:0016021,GO:0004252,GO:0006508,GO:0005886
MSTRG.39136	GO:0009744,GO:0009536,GO:0016787,GO:0016740,GO:0009749,GO:0009750,GO:0006807,GO:0016810,GO:0016746,GO:0046686
MSTRG.40121	GO:0015074,GO:0046983,GO:0005975,GO:0046872,GO:0004553,GO:0003676,GO:0003677
MSTRG.42782	GO:0016787,GO:0005524,GO:0005525,GO:0008152
MSTRG.40126	GO:0005730,GO:0005634,GO:0032259,GO:0016740,GO:0005829,GO:0008168,GO:0005737,GO:0035242,GO:0005515,GO:0035246,GO:0006479,GO:0006351,GO:0019919,GO:0016274,GO:0006355,GO:0008469,GO:0009909,GO:0016568,GO:0034968,GO:0034969
MSTRG.42789	GO:0008150
MSTRG.39138	GO:0005524,GO:0008150,GO:0003674
MSTRG.40127	GO:0009408,GO:0034976,GO:0032259,GO:0016740,GO:0005783,GO:0008168,GO:0006457,GO:0009627,GO:0009644,GO:0042542,GO:0005886
MSTRG.42788	GO:0044210,GO:0005524,GO:0000166,GO:0016874,GO:0003883,GO:0006541,GO:0006221
MSTRG.15168	GO:0005524,GO:0000166,GO:0016887,GO:0008152,GO:0005737,GO:0006810
MSTRG.39139	GO:0005829,GO:0008150
MSTRG.40124	GO:0015986,GO:0000276,GO:0015078,GO:0006413,GO:0003743
MSTRG.42787	GO:0008150
MSTRG.15169	GO:0006888,GO:0010264,GO:0005737,GO:0005801,GO:0006810
MSTRG.40125	GO:0030145,GO:0004177,GO:0016787,GO:0032259,GO:0016740,GO:0016805,GO:0046872,GO:0008152,GO:0008168,GO:0006508,GO:0006479
MSTRG.42786	GO:0005634,GO:0046872,GO:0005737,GO:0003676
MSTRG.54738	GO:0009536,GO:0004739,GO:0009507,GO:0048868,GO:0006084,GO:0016132,GO:0055114,GO:0016491,GO:0008270,GO:0003824,GO:0006096,GO:0009941,GO:0008152,GO:0016126
MSTRG.54739	GO:0055114,GO:0016491,GO:0051213,GO:0045549
MSTRG.27160	GO:0016787,GO:0008152,GO:0047980
MSTRG.54736	GO:0008150
MSTRG.54737	GO:0005744,GO:0005840,GO:0016020,GO:0016021,GO:0030150,GO:0003735,GO:0003674,GO:0005739,GO:0090351,GO:0005743
MSTRG.27162	GO:0050643,GO:0016740,GO:0047172,GO:0008152,GO:0016746,GO:0016747,GO:0050638
MSTRG.42781	GO:0016787,GO:0008152
MSTRG.27161	GO:0009737
MSTRG.42780	GO:0005634,GO:0016787,GO:0042803,GO:0005829,GO:0046983,GO:0008152,GO:0005737,GO:0009691,GO:0003676,GO:0016829,GO:0003677,GO:0016799
MSTRG.27164	GO:0005524,GO:0033044,GO:0007062,GO:0031048,GO:0042138,GO:0007131,GO:0045132
MSTRG.27163	GO:0003824,GO:0016853,GO:0008152,GO:0000105,GO:0008652,GO:0007020,GO:0003949
MSTRG.27144	GO:0005794,GO:0010167,GO:0015706,GO:0010411
MSTRG.30797	GO:0005840,GO:0030529,GO:0005622,GO:0003735,GO:0006412
MSTRG.54742	GO:0010564,GO:0031461,GO:0051301,GO:0005829,GO:0031625,GO:0080008,GO:0010154,GO:0016874,GO:0009933,GO:0048366,GO:0006511,GO:0010228,GO:0009908,GO:0000278,GO:0000151,GO:0006396,GO:0010431
MSTRG.27146	GO:0009506,GO:0016020,GO:0006810,GO:0055085,GO:0005215
MSTRG.30798	GO:0005730,GO:0005634,GO:0009507,GO:0045893,GO:0005829,GO:0043687,GO:0031047,GO:0005515,GO:0031053,GO:0010445,GO:0000398,GO:0048367,GO:0007346,GO:0003700,GO:2000011,GO:0046872,GO:0016568,GO:0010267,GO:0008380,GO:0003677,GO:0048509,GO:0006397,GO:0016607
MSTRG.27148	GO:0010468,GO:0032774,GO:0042646,GO:0009642,GO:0003899
MSTRG.30792	GO:0004672,GO:0005524,GO:0006468,GO:0016740,GO:0016310,GO:0004713,GO:0004714,GO:0018108,GO:0016301,GO:0005886
MSTRG.54745	GO:0016787,GO:0044036,GO:0005975,GO:0008152,GO:0004553,GO:0010089,GO:0042973,GO:0016798
MSTRG.27147	GO:0006833,GO:0009651,GO:0009750,GO:0016310,GO:0016301
MSTRG.30793	GO:0009506,GO:0006355,GO:0005622,GO:0006635,GO:0008270,GO:0016558
MSTRG.30794	GO:0009088,GO:0050661,GO:0005829,GO:0009097,GO:0055114,GO:0016491,GO:0008652,GO:0016301,GO:0016310,GO:0006520,GO:0009082,GO:0004412,GO:0009086
MSTRG.54743	GO:0031461,GO:0016021,GO:0008150,GO:0031625,GO:0005773,GO:0005774,GO:0006511
MSTRG.27149	GO:0009534,GO:0009535
MSTRG.30795	GO:0008289,GO:0006869
MSTRG.54744	GO:0045088,GO:0009697,GO:0006612,GO:0000165,GO:0010310,GO:0005622,GO:0010200,GO:0009867,GO:0009595,GO:0009611,GO:0043900
MSTRG.15180	GO:0006816,GO:0009922,GO:0009923,GO:0006629,GO:0050343,GO:0006665,GO:0010025,GO:0005737,GO:0055114,GO:0016491,GO:0016627,GO:0009651,GO:0016020,GO:0016021,GO:0007030,GO:0046520,GO:0003865,GO:0019166,GO:0016126,GO:0005886,GO:0004318
MSTRG.15181	GO:0008150,GO:0003674
MSTRG.30790	GO:0030529,GO:0019013
MSTRG.40117	GO:0009809,GO:0015986,GO:0032259,GO:0009699,GO:0016740,GO:0000276,GO:0005829,GO:0015078,GO:0008168,GO:0046872,GO:0042409,GO:0008171
MSTRG.30791	GO:0031072,GO:0009408,GO:0005524,GO:0016020,GO:0046872,GO:0006457,GO:0051082,GO:0005886
MSTRG.40118	GO:0009809,GO:0015986,GO:0032259,GO:0009699,GO:0016740,GO:0000276,GO:0005829,GO:0015078,GO:0008168,GO:0046872,GO:0042409,GO:0008171
MSTRG.42779	GO:0005576,GO:0008061,GO:0006030
MSTRG.15184	GO:0046872,GO:0008152,GO:0051049,GO:0016874,GO:0008270
MSTRG.15185	GO:0006355,GO:0003677
MSTRG.15182	GO:0008150
MSTRG.39131	GO:0008152,GO:0055114,GO:0016491
MSTRG.15183	GO:0032259,GO:0016740,GO:0046872,GO:0008152,GO:0018024,GO:0008168,GO:0034968,GO:0016874,GO:0008270
MSTRG.39132	GO:0008152,GO:0055114,GO:0016491
MSTRG.15177	GO:0016787,GO:0009651,GO:0016740,GO:0016757,GO:0004583,GO:0006487,GO:0005783,GO:0006488,GO:0008152,GO:0005789,GO:0048366,GO:0046527
MSTRG.39122	GO:0005089,GO:0005829,GO:0043547,GO:0005886
MSTRG.40111	GO:0008150,GO:0032774,GO:0003899
MSTRG.42774	GO:0016192,GO:0061025,GO:0006886,GO:1900150,GO:0005802,GO:0006891,GO:0005484,GO:0016020,GO:0007030,GO:0005622,GO:0010200,GO:0009306,GO:0007034,GO:0006623
MSTRG.15178	GO:0005856,GO:0005524,GO:0000166,GO:0005737
MSTRG.39123	GO:0009793,GO:0005089,GO:0006661,GO:0008150,GO:0005575,GO:0003674,GO:0043547
MSTRG.40112	GO:0003824,GO:0009536,GO:0016787,GO:0009507,GO:0046872,GO:0008152,GO:0008233,GO:0005739,GO:0006508,GO:0004222
MSTRG.15175	GO:0003777,GO:0048449,GO:0006275,GO:0009507,GO:0000166,GO:0006281,GO:0007018,GO:0005871,GO:0008017,GO:0005874,GO:0005524,GO:0010389,GO:0009909,GO:0008152,GO:0016570,GO:0003677
MSTRG.42772	GO:0008150,GO:0003674
MSTRG.15176	GO:0003824,GO:0004721,GO:0004722,GO:0005634,GO:0016787,GO:0006470,GO:0010359,GO:0046872,GO:0006857,GO:0007275,GO:0048366,GO:0005886
MSTRG.40110	GO:0048449,GO:0005634,GO:0016740,GO:0005829,GO:0005737,GO:0016746,GO:0016747,GO:0006348,GO:0008080,GO:0004402,GO:0006355,GO:0010485,GO:0009909,GO:0006261,GO:0016568,GO:0016570,GO:0016573,GO:0043967
MSTRG.39126	GO:0031538,GO:0005634,GO:0006979,GO:0006355,GO:0033588,GO:0016740,GO:2000024,GO:0005737,GO:0016746,GO:0005515,GO:0008284,GO:0006351
MSTRG.40115	GO:0009809,GO:0015986,GO:0032259,GO:0009699,GO:0016740,GO:0000276,GO:0005829,GO:0015078,GO:0008168,GO:0046872,GO:0042409,GO:0008171
MSTRG.42778	GO:0016925
MSTRG.39127	GO:0004672,GO:0004674,GO:0006468,GO:0045892,GO:0016740,GO:0000166,GO:0004715,GO:0016301,GO:0005524,GO:0016310,GO:1900459,GO:0018108,GO:0005886
MSTRG.40116	GO:0009553,GO:0050514,GO:0016740,GO:0008612,GO:0034038,GO:0050983
MSTRG.42777	GO:0045489,GO:0071555,GO:0005794,GO:0016740,GO:0016020,GO:0016757,GO:0016021,GO:0008152,GO:0000139,GO:0047262,GO:0000271
MSTRG.15179	GO:0005634,GO:1904030,GO:0008150,GO:0007049,GO:0005515,GO:0004860
MSTRG.39128	GO:0016787,GO:0005829,GO:0008152
MSTRG.40113	GO:0005840,GO:0030529,GO:0022626,GO:0022627,GO:0003735,GO:0005739,GO:0006412,GO:0005773
MSTRG.42776	GO:0000226,GO:0071555,GO:0005794,GO:0016740,GO:0030244,GO:0009414,GO:0051753,GO:0000139,GO:0009965,GO:0000911,GO:0042127,GO:0048367,GO:0042546,GO:0009651,GO:0016020,GO:0000724,GO:0016757,GO:0016021,GO:0010583,GO:0016760,GO:0006970,GO:0047517,GO:0046527,GO:0097502
MSTRG.39129	GO:0009536,GO:0030145,GO:0031969,GO:0009507,GO:0016740,GO:0006629,GO:0046474,GO:0019243,GO:0005739,GO:0016780,GO:0008654,GO:0031090,GO:0016020,GO:0016021,GO:0009941,GO:0005783,GO:0008444,GO:0006655,GO:0043231
MSTRG.42775	GO:0000226,GO:0071555,GO:0005794,GO:0016740,GO:0030244,GO:0009414,GO:0051753,GO:0000139,GO:0009965,GO:0000911,GO:0042127,GO:0048367,GO:0042546,GO:0009651,GO:0016020,GO:0000724,GO:0016757,GO:0016021,GO:0010583,GO:0016760,GO:0006970,GO:0047517,GO:0046527,GO:0097502
MSTRG.54749	GO:0035556,GO:0005622,GO:0002679,GO:0010200,GO:0030968,GO:0009611,GO:0009612,GO:0009693,GO:0052542
MSTRG.54747	GO:0016787,GO:0005524,GO:0000166,GO:0008152,GO:0008568
MSTRG.54748	GO:0005506,GO:0010114,GO:0016707,GO:0009686,GO:0045543,GO:0009639,GO:0046872,GO:0009753,GO:0055114,GO:0016491,GO:0051213,GO:0009694
MSTRG.42770	GO:0009536,GO:0015297,GO:0031969,GO:0009507,GO:0016020,GO:0016021,GO:0006810,GO:0005739,GO:0051724,GO:0043132,GO:0055085
MSTRG.27150	GO:0006820,GO:0044070,GO:0040008,GO:1903959,GO:0005739,GO:0055085,GO:0005741,GO:0046930,GO:0016020,GO:0008308,GO:0016021,GO:0015288,GO:0006810,GO:0006811
MSTRG.27153	GO:0009507,GO:0000166,GO:0090502,GO:0009658,GO:0010027,GO:0004523,GO:0003676,GO:0045036,GO:0006364,GO:0006399
MSTRG.27152	GO:0005634,GO:0051301,GO:0000278,GO:0042023,GO:0045736,GO:0010440,GO:0007049,GO:0005515
MSTRG.52177	GO:0008610,GO:0032259,GO:0016740,GO:0008168,GO:0008825,GO:0055114,GO:0016491
MSTRG.52176	GO:0016020,GO:0006810,GO:0005215
MSTRG.52179	GO:0008610,GO:0032259,GO:0016740,GO:0008168,GO:0008825,GO:0055114,GO:0016491
MSTRG.52178	GO:0008610,GO:0055114,GO:0016491
MSTRG.52171	GO:0000166,GO:0003676
MSTRG.52170	GO:0009536,GO:0030529,GO:0009570,GO:0009507,GO:0019243,GO:0009547,GO:0006412,GO:0005840,GO:0016020,GO:0009941,GO:0005622,GO:0003735,GO:0019288,GO:0003674
MSTRG.52173	GO:0004672,GO:0005216,GO:0004674,GO:0006468,GO:0016740,GO:0004709,GO:0000165,GO:0000166,GO:0004683,GO:0034220,GO:0055085,GO:0016301,GO:0005524,GO:0004692,GO:0016020,GO:0016021,GO:0016310,GO:0005622,GO:0006810,GO:0000186,GO:0006811
MSTRG.52172	GO:0009536,GO:0009507,GO:0045893,GO:0035304,GO:0042793,GO:0030154,GO:0005515,GO:0009965,GO:0009902,GO:0002103,GO:0009657,GO:0006364,GO:0010207
MSTRG.52175	GO:0016020,GO:0006810,GO:0005215
MSTRG.52174	GO:0004672,GO:0005216,GO:0004674,GO:0006468,GO:0016740,GO:0004709,GO:0000165,GO:0000166,GO:0004683,GO:0034220,GO:0055085,GO:0016301,GO:0005524,GO:0004692,GO:0016020,GO:0016021,GO:0016310,GO:0005622,GO:0006810,GO:0000186,GO:0006811
MSTRG.39199	GO:0004672,GO:0004674,GO:0006468,GO:0016740,GO:0004709,GO:0000165,GO:0000166,GO:0016301,GO:0050254,GO:0005524,GO:0016310,GO:0005622,GO:0000186
MSTRG.40188	GO:0009793,GO:0009409,GO:0016740,GO:0007623,GO:0019432,GO:0009737,GO:0016746,GO:0010029,GO:0010030,GO:0004144,GO:0009651,GO:0016020,GO:0016021,GO:0009749,GO:0009941,GO:0008374,GO:0005783,GO:0005975,GO:0005789
MSTRG.40189	GO:0004386,GO:0016787,GO:0005524,GO:0000166,GO:0008152,GO:0003676,GO:0006413,GO:0003743
MSTRG.40184	GO:0010052,GO:0010374
MSTRG.40185	GO:0004672,GO:0004674,GO:0005524,GO:0006468,GO:0016740,GO:0000166,GO:0016310,GO:0016301
MSTRG.52188	GO:0030833,GO:0034314,GO:0005885,GO:0015629
MSTRG.52187	GO:0016021,GO:0008150,GO:0003674
MSTRG.52189	GO:0008150
MSTRG.39190	GO:0000179,GO:0032259,GO:0016740,GO:0046085,GO:0008168,GO:0008649,GO:0000154,GO:0005739,GO:0003723,GO:0006364,GO:0031167
MSTRG.39191	GO:0009664,GO:0009698,GO:0030246,GO:0006598,GO:0009832,GO:0005576,GO:0004553,GO:0048046,GO:0005618,GO:0016787,GO:0004565,GO:0005975,GO:0008152,GO:0010075,GO:0016798,GO:0042398
MSTRG.52180	GO:0008610,GO:0032259,GO:0016740,GO:0008168,GO:0008825,GO:0055114,GO:0016491
MSTRG.39192	GO:0005829,GO:0006662,GO:0000103,GO:0034599,GO:0005737,GO:0055114,GO:0043085,GO:0045454,GO:0048046,GO:0008047,GO:0005623,GO:0006457,GO:0015035,GO:0005886,GO:0016671
MSTRG.39193	GO:0016020,GO:0006661,GO:0016021,GO:0008150,GO:0022857,GO:0055085
MSTRG.39194	GO:0016020,GO:0006661,GO:0016021,GO:0008150,GO:0022857,GO:0055085
MSTRG.52181	GO:0008610,GO:0032259,GO:0016740,GO:0008168,GO:0008825,GO:0055114,GO:0016491
MSTRG.39195	GO:0005618,GO:0016787,GO:0016311,GO:0046872,GO:0008152,GO:0005576,GO:0003993
MSTRG.52184	GO:0009536,GO:0010114,GO:0009507,GO:0009637,GO:0010117,GO:0009414,GO:0010218,GO:0055114,GO:0010155,GO:0005515,GO:0009579,GO:0009644,GO:0009773,GO:0009744,GO:0016020,GO:0071484,GO:0009534,GO:0009055,GO:0009535
MSTRG.39196	GO:0016787,GO:0016311,GO:0046872,GO:0008152,GO:0003993
MSTRG.39197	GO:0016787,GO:0016311,GO:0046872,GO:0008152,GO:0005576,GO:0003993
MSTRG.52186	GO:0005634,GO:0000340,GO:0005845,GO:0005829,GO:0005737,GO:0003723,GO:0006412,GO:0006413,GO:0003743,GO:0050687,GO:0009615
MSTRG.39198	GO:0010817,GO:0009825,GO:0071555,GO:0009926,GO:0009062,GO:0040007,GO:0022857,GO:0009705,GO:0055085,GO:0016020,GO:0016021,GO:0009750,GO:0090358,GO:0007389,GO:0005886,GO:0048767
MSTRG.52185	GO:0009536,GO:0010114,GO:0009507,GO:0009637,GO:0010117,GO:0009414,GO:0010218,GO:0055114,GO:0010155,GO:0005515,GO:0009579,GO:0009644,GO:0009773,GO:0009744,GO:0016020,GO:0071484,GO:0009534,GO:0009055,GO:0009535
MSTRG.39188	GO:0016705,GO:0005506,GO:0016132,GO:0020037,GO:0016709,GO:0006629,GO:0006694,GO:0055114,GO:0016491,GO:0009965,GO:0048366,GO:0004497,GO:0016020,GO:0016021,GO:0005783,GO:0046872,GO:0048441,GO:0048443,GO:0010268,GO:0005789,GO:0042814
MSTRG.40177	GO:0016787,GO:0016311,GO:0008152,GO:0008252,GO:0008253
MSTRG.39189	GO:0009536,GO:0005524,GO:0008150,GO:0000166,GO:0016887,GO:0008152,GO:0005739
MSTRG.40178	GO:0034976,GO:0005634,GO:0001666,GO:0045893,GO:0043565,GO:0010286,GO:0006355,GO:0016787,GO:0003700,GO:0008152,GO:0006457,GO:0003677,GO:0009407
MSTRG.40175	GO:0005634,GO:0000166,GO:0006310,GO:0006281,GO:0005737,GO:0051082,GO:0003697,GO:0006259,GO:0005524,GO:0009432,GO:0042393,GO:0003677,GO:0006334,GO:0008094,GO:0006974
MSTRG.40176	GO:0046872,GO:0008270
MSTRG.40173	GO:0016787,GO:0008152
MSTRG.40174	GO:0000166,GO:0006310,GO:0006281,GO:0005388,GO:0003697,GO:0006259,GO:0016787,GO:0005524,GO:0009432,GO:0003677,GO:0070588,GO:0008094,GO:0006974
MSTRG.40171	GO:0003723
MSTRG.40172	GO:0030529,GO:0005634,GO:0005732,GO:0071013,GO:0019013,GO:0005737,GO:0003723,GO:0000398,GO:0005681,GO:0097526,GO:0005688,GO:1990726,GO:0005689,GO:0003674,GO:0006396,GO:0008380,GO:0006397,GO:0071004
MSTRG.27199	GO:0003824,GO:0009698,GO:0009800,GO:0016841,GO:0005737,GO:0045548,GO:0016829,GO:0006559
MSTRG.52199	GO:0016787,GO:0008568,GO:0008152
MSTRG.52191	GO:0030529,GO:0019013,GO:0000166,GO:0003676
MSTRG.39181	GO:0009505,GO:0004563,GO:0016787,GO:0005829,GO:0005975,GO:0008152,GO:0004553,GO:0015929,GO:0005773,GO:0016798
MSTRG.52190	GO:0008150,GO:0003674
MSTRG.39182	GO:0003779,GO:0005829,GO:0010374,GO:0006470,GO:0035335,GO:0008138,GO:0043090,GO:0016787,GO:0016791,GO:0006487,GO:0048481,GO:0006499,GO:0006952,GO:0005737,GO:0016301,GO:0010225,GO:0004721,GO:0009651,GO:0004725,GO:0005622,GO:0016310,GO:0016311,GO:0017017,GO:0006970,GO:0000188
MSTRG.52193	GO:0005509,GO:0010118,GO:0009414,GO:1990137,GO:0004392,GO:0006952,GO:0055114,GO:0042538,GO:0016491,GO:0005773,GO:0031407,GO:0031408,GO:0004497,GO:0031090,GO:0005811,GO:0016020,GO:0016021,GO:0005783,GO:0046872,GO:0071614,GO:0043231
MSTRG.39184	GO:0006413,GO:0003743
MSTRG.52195	GO:0008152,GO:0016874
MSTRG.52194	GO:0005840,GO:0030529,GO:0022625,GO:0005730,GO:0001510,GO:0003735,GO:0006412
MSTRG.39186	GO:0006413,GO:0003743
MSTRG.52197	GO:0016192,GO:0008150,GO:0005622,GO:0006623
MSTRG.52196	GO:0016567,GO:0004842,GO:0016874
MSTRG.39177	GO:0016740,GO:0016310,GO:0008150,GO:0032440,GO:0004714,GO:0055114,GO:0016491,GO:0018108,GO:0016301
MSTRG.40166	GO:0030003,GO:0008150,GO:0070838,GO:0005623
MSTRG.39178	GO:0061088,GO:0046688,GO:0005794,GO:0008324,GO:0005384,GO:0005385,GO:0005770,GO:0030026,GO:0000139,GO:0055085,GO:0016020,GO:0016021,GO:0010486,GO:0010264,GO:0071577,GO:0006810,GO:0010042,GO:0010043,GO:0006811,GO:0006812,GO:0071421,GO:0098655,GO:0031902
MSTRG.40167	GO:0004144,GO:0016740,GO:0045017,GO:0016746
MSTRG.40164	GO:0004672,GO:0004674,GO:0005524,GO:0006468,GO:0016310,GO:0016301,GO:0005886
MSTRG.40165	GO:0003824,GO:0005829,GO:0046872,GO:0008152,GO:0000956,GO:0003677
MSTRG.40168	GO:0005840,GO:0030529,GO:0005737,GO:0006413,GO:0003743
MSTRG.40169	GO:0016787,GO:0008152
MSTRG.40162	GO:0005730,GO:0005634,GO:0016740,GO:0005829,GO:0006281,GO:0080008,GO:0005737,GO:0030154,GO:0016746,GO:0005515,GO:0007275,GO:0006351,GO:0010224,GO:0004402,GO:0006355,GO:0009908,GO:0046872,GO:0016568,GO:0008152,GO:0016573
MSTRG.40163	GO:0004672,GO:0005524,GO:0006468,GO:0008150,GO:0003674
MSTRG.40160	GO:0016853,GO:0007143,GO:0008152,GO:0006974
MSTRG.40161	GO:0016853,GO:0007143,GO:0008152,GO:0006974
MSTRG.27187	GO:0090305,GO:0015074,GO:0016740,GO:0004518,GO:0006278,GO:0004519,GO:0008233,GO:0016779,GO:0006508,GO:0008270,GO:0004527,GO:0016787,GO:0046872,GO:0003676,GO:0003964,GO:0004190
MSTRG.27189	GO:0046872,GO:0008152,GO:0016874,GO:0008270
MSTRG.39170	GO:0015074,GO:0006355,GO:0003700,GO:0016773,GO:0016758,GO:0008152,GO:0016602,GO:0003676,GO:0003677,GO:0008270
MSTRG.39171	GO:0015074,GO:0006355,GO:0005524,GO:0003700,GO:0016773,GO:0016021,GO:0016887,GO:0008152,GO:0016602,GO:0003676,GO:0003677,GO:0008270
MSTRG.39172	GO:0016740,GO:0016757,GO:0008150,GO:0008152,GO:0003674,GO:0016779,GO:0048046,GO:0005886
MSTRG.39173	GO:0016740,GO:0009636,GO:0005829,GO:0005737,GO:0055114,GO:0016491,GO:0010731,GO:0004364,GO:0045174,GO:0010583,GO:0008152,GO:0006749,GO:0005886,GO:0043295,GO:0009407
MSTRG.39174	GO:0032502
MSTRG.39175	GO:0008272,GO:0016020,GO:0016021,GO:0006810,GO:1902358,GO:0015116,GO:0055085,GO:0008271
MSTRG.39176	GO:0006355,GO:0003700
MSTRG.39166	GO:0009860,GO:0016740,GO:0006506,GO:0003824,GO:0016020,GO:0016021,GO:0016757,GO:0009846,GO:0017176,GO:0046520,GO:0000506,GO:0005789,GO:0016126,GO:0016254
MSTRG.40155	GO:0009505,GO:0009506,GO:0030246,GO:0004553,GO:0032880,GO:0005618,GO:0016787,GO:0004565,GO:0005975,GO:0008152,GO:0042744,GO:0016798,GO:0048767
MSTRG.39167	GO:0004672,GO:0010050,GO:0007267,GO:0010051,GO:0006468,GO:0030246,GO:0048519,GO:0004713,GO:0006346,GO:0016301,GO:0006898,GO:0005524,GO:0005044,GO:0016020,GO:0016246,GO:0016310,GO:0010073,GO:0010267,GO:0018108,GO:0010014,GO:0009887
MSTRG.40156	GO:0008150,GO:0005575,GO:0003674
MSTRG.39168	GO:0048481,GO:0005634,GO:0009506,GO:0009555,GO:0009507,GO:0005829,GO:0009846,GO:0003723,GO:0003676,GO:0000398
MSTRG.40153	GO:0009536,GO:0016021,GO:0008150,GO:0005739
MSTRG.39169	GO:0016787,GO:0016020,GO:0006629,GO:0008152,GO:0016298
MSTRG.40154	GO:0006355,GO:0003700,GO:0043565,GO:0008270
MSTRG.40159	GO:0052901,GO:1990534,GO:0009736,GO:0005737,GO:0055114,GO:0016491,GO:0007020,GO:0048510,GO:0052894,GO:0052895
MSTRG.40157	GO:0008150,GO:0005575,GO:0003674
MSTRG.40158	GO:0052901,GO:1990534,GO:0009736,GO:0005737,GO:0055114,GO:0016491,GO:0007020,GO:0048510,GO:0052894,GO:0052895
MSTRG.27190	GO:0046872,GO:0008152,GO:0016874,GO:0008270
MSTRG.27192	GO:0004672,GO:0006914,GO:0005524,GO:0006468,GO:0016740,GO:0016310,GO:0016301
MSTRG.27195	GO:0071555,GO:0016740,GO:0005576,GO:0004553,GO:0010411,GO:0048046,GO:0042546,GO:0005618,GO:0016787,GO:0016757,GO:0005975,GO:0008152,GO:0006073,GO:0016762,GO:0016798
MSTRG.40151	GO:0005634,GO:0004402,GO:0016740,GO:0008150,GO:0008152,GO:0080008,GO:0016746,GO:0016573
MSTRG.27194	GO:0003954,GO:0005747,GO:0070469,GO:0016020,GO:0008150,GO:0008137,GO:0055114,GO:0016491,GO:0005739,GO:0009853,GO:0005743
MSTRG.40152	GO:0009506,GO:0016556
MSTRG.40150	GO:0005634,GO:0009733,GO:0005515,GO:0048364,GO:0016973,GO:0009743,GO:0000303,GO:0009873,GO:0009651,GO:0000502,GO:0009751,GO:0009723,GO:0007165
MSTRG.52132	GO:0016021
MSTRG.54794	GO:0046872,GO:0003676
MSTRG.54795	GO:0004817,GO:0006418,GO:0005524,GO:0000166,GO:0006423,GO:0005737,GO:0016874,GO:0004812
MSTRG.52137	GO:0016021,GO:0055114,GO:0016491,GO:0070330
MSTRG.52136	GO:0055114,GO:0016491,GO:0070330
MSTRG.54798	GO:0008150
MSTRG.54799	GO:0009536,GO:0009693
MSTRG.54792	GO:0004672,GO:0004674,GO:0005524,GO:0016740,GO:0006468,GO:0004693,GO:0000166,GO:0016310,GO:0030247,GO:0016301,GO:0051726
MSTRG.54793	GO:0005856,GO:0005794,GO:0009958,GO:0009638,GO:0005737,GO:0051082,GO:0042026,GO:0000139,GO:0051087,GO:0016020,GO:0005783,GO:0008092,GO:0005789
MSTRG.52131	GO:0016021
MSTRG.54790	GO:0046872,GO:0008270
MSTRG.52130	GO:0019745,GO:0016866,GO:0016853,GO:0008152,GO:0016104,GO:0042300
MSTRG.54791	GO:0046872,GO:0008152,GO:0016874,GO:0010106,GO:0008270
MSTRG.1070	GO:0052577,GO:0016705,GO:0005506,GO:0020037,GO:0005737,GO:0055114,GO:0016114,GO:0034004,GO:0046872,GO:0008152,GO:0016829,GO:0010333,GO:0000287
MSTRG.1073	GO:0043531
MSTRG.1074	GO:0009536,GO:0009507,GO:0016853,GO:0042277,GO:0019288,GO:0006457,GO:0003755,GO:0009579,GO:0016556,GO:0000413,GO:0009534
MSTRG.1075	GO:0008150
MSTRG.1076	GO:0004497,GO:0016705,GO:0005506,GO:0020037,GO:0046872,GO:0055114,GO:0016491,GO:0033772,GO:0016702
MSTRG.1078	GO:0006032,GO:0000272,GO:0005618,GO:0016787,GO:0005975,GO:0008152,GO:0004568,GO:0005576,GO:0004553,GO:0016798
MSTRG.1079	GO:0000166,GO:0003676
MSTRG.52144	GO:0005634,GO:0006355,GO:0009740,GO:0006351
MSTRG.52143	GO:0016021
MSTRG.52146	GO:0015297,GO:0016020,GO:0016021,GO:0015238,GO:0006855,GO:0055085
MSTRG.52145	GO:0005634,GO:0006355,GO:0009740,GO:0006351
MSTRG.52148	GO:0008289,GO:0004609,GO:0005634,GO:0005543,GO:0005096,GO:0009738,GO:0005773,GO:0016020,GO:0008150,GO:0046872,GO:0008152,GO:0043547,GO:0009789,GO:0016829,GO:0005886
MSTRG.52147	GO:0008150
MSTRG.52149	GO:0008289,GO:0004609,GO:0005634,GO:0005543,GO:0005575,GO:0005096,GO:0009738,GO:0005773,GO:0016020,GO:0008150,GO:0046872,GO:0008152,GO:0043547,GO:0009789,GO:0016829,GO:0005886
MSTRG.52141	GO:0016021
MSTRG.1062	GO:0005634,GO:0006355,GO:0003700,GO:0009941,GO:0016597,GO:0046983,GO:0008152,GO:0042538,GO:0003677,GO:0006351
MSTRG.1063	GO:0016787,GO:0016788,GO:0006629,GO:0052886,GO:0052887,GO:0008152,GO:0005576,GO:0052889,GO:0016042,GO:0055114,GO:0016491
MSTRG.1065	GO:0016579,GO:0008233,GO:0036459,GO:0006508,GO:0048364,GO:0048366,GO:0006511,GO:0048367,GO:0016787,GO:0009908,GO:1901000,GO:0006486,GO:0006487,GO:0046872,GO:0008283
MSTRG.1067	GO:0016020,GO:0016021,GO:0015031,GO:0006857,GO:0015833,GO:0006810,GO:0055085,GO:0015198
MSTRG.1069	GO:0003682,GO:0032259,GO:0016740,GO:0090116,GO:0008168,GO:0016746,GO:0003886
MSTRG.52154	GO:0009505,GO:0046658,GO:0009506,GO:0008150,GO:0004871,GO:0006952,GO:0007165
MSTRG.52158	GO:0015074,GO:0016787,GO:0055114,GO:0003676,GO:0008270
MSTRG.52151	GO:0009607,GO:0006952
MSTRG.52150	GO:0009570,GO:0009507,GO:0016868,GO:0019252,GO:0016853,GO:0004614,GO:0005975,GO:0042631,GO:0000023,GO:0004615
MSTRG.52153	GO:0009507,GO:0008150,GO:0019243
MSTRG.52152	GO:0009607,GO:0006952
MSTRG.1091	GO:0004497,GO:0016705,GO:0005506,GO:0005524,GO:0020037,GO:0000166,GO:0016887,GO:0046872,GO:0055114,GO:0016491
MSTRG.1093	GO:0009506,GO:0046872,GO:0008152,GO:0016874,GO:0008270
MSTRG.1094	GO:0004672,GO:0004674,GO:0005524,GO:0006468,GO:0000166,GO:0016310,GO:0016301
MSTRG.1095	GO:0005794,GO:0016020,GO:0016740,GO:0016757,GO:0008375,GO:0008152
MSTRG.1096	GO:0009507,GO:0010207
MSTRG.1098	GO:0004176,GO:0009536,GO:0016787,GO:0005524,GO:0016020,GO:0051301,GO:0008568,GO:0008233,GO:0006508,GO:0008237,GO:0004222
MSTRG.1099	GO:0016787,GO:0008422,GO:0005975,GO:0008152,GO:0004553,GO:0031225,GO:0005886,GO:0016798
MSTRG.52168	GO:0016740,GO:0016757,GO:0008152
MSTRG.52169	GO:0016740,GO:0016757,GO:0008152,GO:0005516,GO:0005886
MSTRG.40199	GO:0004672,GO:0004674,GO:0005524,GO:0016740,GO:0006468,GO:0000166,GO:0016310,GO:0004697,GO:0016301
MSTRG.1080	GO:0016192,GO:0003824,GO:0048868,GO:0009737,GO:0055114,GO:0004764,GO:0016829,GO:0003855
MSTRG.40197	GO:0009507,GO:0008152,GO:0055114,GO:0016829,GO:0051213
MSTRG.1081	GO:0046872,GO:0008152,GO:0016874,GO:0008270
MSTRG.40198	GO:0009873,GO:0005622,GO:0010200,GO:0009611,GO:0009612
MSTRG.1085	GO:0005634,GO:0016787,GO:0008150,GO:0008152,GO:0003674
MSTRG.1086	GO:0009505,GO:0008150,GO:0003674
MSTRG.40191	GO:0080129,GO:0006499,GO:0019107,GO:0032259,GO:0016740,GO:0005829,GO:0040007,GO:0008168,GO:0005737,GO:0016746,GO:0019722,GO:0051788,GO:0006511,GO:0010064,GO:0005840,GO:0018008,GO:0004379,GO:0009853
MSTRG.1087	GO:0016787,GO:0003924,GO:0005525,GO:0000166,GO:0008152
MSTRG.40192	GO:0000786,GO:0005634,GO:0003677,GO:0006334
MSTRG.1088	GO:0015074,GO:0005634,GO:0006278,GO:0000166,GO:0006281,GO:0003723,GO:0008270,GO:0003824,GO:0005524,GO:0016887,GO:0008152,GO:0003676,GO:0003964,GO:0003677,GO:0008094
MSTRG.1089	GO:0009507,GO:0010564,GO:0042981,GO:0005829,GO:0000166,GO:0006310,GO:0031048,GO:0005737,GO:0010506,GO:0032204,GO:0043247,GO:0006259,GO:0033044,GO:0007062,GO:0016567,GO:0048025,GO:0009887
MSTRG.40190	GO:0048608,GO:0005634,GO:0004386,GO:0000166,GO:0031047,GO:0080008,GO:0006281,GO:0009738,GO:0003723,GO:0005515,GO:0006413,GO:0016787,GO:0051028,GO:0010100,GO:0005524,GO:0016567,GO:0008152,GO:0006810,GO:0010267,GO:0000347,GO:0008380,GO:0009788,GO:0003676,GO:0003743
MSTRG.40195	GO:0006914,GO:0016740,GO:0005829,GO:0016757,GO:0016758,GO:0008152
MSTRG.40196	GO:0004672,GO:0004674,GO:0006468,GO:0016740,GO:0000166,GO:0006950,GO:0004842,GO:0016874,GO:0004715,GO:0016301,GO:0005524,GO:0016310,GO:0016567,GO:0018108
MSTRG.40193	GO:0009536,GO:0016705,GO:0031969,GO:0009507,GO:0016020,GO:0016117,GO:0016853,GO:0016021,GO:0010103,GO:0055114,GO:0045435,GO:0016123
MSTRG.40194	GO:0006914,GO:0016740,GO:0005829,GO:0016757,GO:0016758,GO:0008152
MSTRG.1039	GO:0015074,GO:0016787,GO:0016310,GO:0046872,GO:0055114,GO:0003676,GO:0016301,GO:0006541,GO:0008270
MSTRG.3690	GO:0009664,GO:0009793,GO:0016740,GO:0051301,GO:0010182,GO:0005991,GO:0009832,GO:0005992,GO:0005576,GO:0005737,GO:0005773,GO:0003824,GO:0003825,GO:0005618,GO:0016757,GO:0009790
MSTRG.3692	GO:0008643,GO:0016020,GO:0016021,GO:0032440,GO:0022857,GO:0006810,GO:0055114,GO:0022891,GO:0016491,GO:0055085,GO:0005774,GO:0005215
MSTRG.3691	GO:0003824,GO:0043169,GO:0016787,GO:0005509,GO:0005975,GO:0008152,GO:0005576,GO:0004556,GO:0016798
MSTRG.1031	GO:0005506,GO:0032259,GO:0051555,GO:0045431,GO:0046872,GO:0008168,GO:0055114,GO:0016491,GO:0051213
MSTRG.3694	GO:0016740,GO:0016757,GO:0008152
MSTRG.3693	GO:0015074,GO:0005634,GO:0046872,GO:0008234,GO:0003676,GO:0006508,GO:0008270
MSTRG.3696	GO:0005829,GO:0008150,GO:0010332,GO:0006302
MSTRG.1034	GO:0031047,GO:0080008,GO:0010267
MSTRG.3698	GO:0006499,GO:0005093,GO:0050790,GO:0015031,GO:0005096,GO:0043547,GO:0048046
MSTRG.3697	GO:0008150,GO:0005575
MSTRG.1037	GO:0045892
MSTRG.3699	GO:0004497,GO:0016705,GO:0005506,GO:0020037,GO:0046872,GO:0055114,GO:0016491
MSTRG.1029	GO:0090305,GO:0008033,GO:0005634,GO:0090501,GO:0004518,GO:0090502,GO:0004519,GO:0016787,GO:0006388,GO:0000213,GO:0000214,GO:0000379,GO:0003676,GO:0016829,GO:0006397
MSTRG.3681	GO:0003824,GO:0000272,GO:0016787,GO:0030245,GO:0005975,GO:0008152,GO:0004553,GO:0008810,GO:0016798
MSTRG.3683	GO:0005794,GO:0005509,GO:0005768,GO:0030665,GO:0005802,GO:0000139,GO:0031410,GO:0016020,GO:0016021,GO:0015031,GO:0006810,GO:0031902,GO:0006623
MSTRG.3682	GO:0005840,GO:0006354,GO:0003735,GO:0006412,GO:0015934
MSTRG.3685	GO:0004721,GO:0016787,GO:0005524,GO:0000166,GO:0006470,GO:0008152,GO:0043531
MSTRG.3684	GO:0016740,GO:0016773,GO:0016310,GO:0008152,GO:0016301
MSTRG.1024	GO:0006306,GO:0016787,GO:0006260,GO:0005829,GO:0019370,GO:0008283,GO:0006508,GO:0008237,GO:0008270,GO:0051567,GO:0004463
MSTRG.3687	GO:0005634,GO:0022626,GO:0010499,GO:0090501,GO:0005829,GO:0008233,GO:0005737,GO:0004298,GO:0006635,GO:0006508,GO:0004175,GO:0006511,GO:0005839,GO:0016787,GO:0051603,GO:0000502,GO:0043161,GO:0004540,GO:0019773,GO:0009853
MSTRG.1025	GO:0006306,GO:0000166,GO:0030422,GO:0003676,GO:0042302
MSTRG.3686	GO:0003824,GO:0009058,GO:0001666,GO:0008483,GO:0016740,GO:0004021,GO:0042853,GO:0030170,GO:0005739
MSTRG.3689	GO:0090305,GO:0015074,GO:0005622,GO:0004519,GO:0006281,GO:0003676,GO:0003677,GO:0008270
MSTRG.3688	GO:0090305,GO:0005634,GO:0005524,GO:0005622,GO:0000166,GO:0004519,GO:0008152,GO:0006281,GO:0016459,GO:0003677,GO:0003774
MSTRG.1050	GO:0046983
MSTRG.1053	GO:0004672,GO:0005524,GO:0006468,GO:0016740,GO:0016310,GO:0004715,GO:0018108,GO:0016301
MSTRG.1057	GO:0008643,GO:0016020,GO:0016021,GO:0032440,GO:0022857,GO:0006810,GO:0055114,GO:0022891,GO:0016491,GO:0055085,GO:0005215
MSTRG.1059	GO:0016787,GO:0005525,GO:0008152
MSTRG.1042	GO:0003824,GO:0005794,GO:0016787,GO:0016020,GO:0016021,GO:0006629,GO:0006680,GO:0008152,GO:0006665,GO:0004348,GO:0016798
MSTRG.1043	GO:0005794,GO:0006212,GO:0005737,GO:0016810,GO:0043562,GO:0006635,GO:0016558,GO:0016787,GO:0005783,GO:0046872,GO:0008152,GO:0012505,GO:0019483,GO:0004157
MSTRG.1045	GO:0090307,GO:0051011,GO:0005635,GO:0043015,GO:0005515,GO:0090063,GO:0015631,GO:0005200,GO:0031122,GO:0007126,GO:0051415,GO:0009624,GO:0008152,GO:0000922,GO:0004383,GO:0005856,GO:0000226,GO:0051298,GO:0000930,GO:0006182,GO:0005737,GO:0009898,GO:0007020,GO:0005938,GO:0005874,GO:0055028,GO:0005815,GO:0005816,GO:0016829
MSTRG.1046	GO:0004672,GO:0000226,GO:0005524,GO:0006468,GO:0016740,GO:0000166,GO:0016310,GO:0005815,GO:0008152,GO:0000922,GO:0016301
MSTRG.1047	GO:0016310,GO:0016301
MSTRG.1049	GO:0008152,GO:0015976,GO:0004089,GO:0005739,GO:0016829,GO:0008270
MSTRG.3658	GO:0090305,GO:0015074,GO:0016773,GO:0004519,GO:0006281,GO:0016301,GO:0008270,GO:0006355,GO:0003700,GO:0016021,GO:0016758,GO:0016310,GO:0005622,GO:0008408,GO:0008152,GO:0016602,GO:0003676,GO:0003677
MSTRG.3657	GO:0009504,GO:0009697,GO:0006499,GO:0009507,GO:0043269,GO:0005515,GO:0009867,GO:0005484,GO:0006862,GO:0015696,GO:0043090,GO:0009620,GO:0016020,GO:0016021,GO:0015031,GO:0009625,GO:0005886,GO:0009695
MSTRG.52099	GO:0005576
MSTRG.3659	GO:0016853,GO:0008152,GO:0050121
MSTRG.52092	GO:0009505,GO:0071555,GO:0005618,GO:0009506,GO:0005576,GO:0005199
MSTRG.52091	GO:0009505,GO:0071555,GO:0005618,GO:0009506,GO:0005576,GO:0005199
MSTRG.52094	GO:0009793,GO:0015825,GO:0016020,GO:0016021,GO:0015194
MSTRG.52096	GO:0003899,GO:0003677,GO:0006351
MSTRG.52095	GO:0006913,GO:0003924,GO:0005525,GO:0005829,GO:0005096,GO:0046872,GO:0008152,GO:0005737,GO:0043547,GO:0009615
MSTRG.52098	GO:0005576
MSTRG.3652	GO:0019344,GO:0047458,GO:0016740,GO:0006535,GO:0004124,GO:0008652,GO:0016829
MSTRG.3651	GO:0008150,GO:0005783
MSTRG.3654	GO:0009220,GO:0008270
MSTRG.3653	GO:0004672,GO:0019344,GO:0050321,GO:0004674,GO:0005524,GO:0006468,GO:0016740,GO:0000166,GO:0016310,GO:0010075,GO:0016301,GO:0005886
MSTRG.3656	GO:0015031
MSTRG.3655	GO:0000784,GO:0000723,GO:0043047,GO:0003677
MSTRG.3647	GO:0016787,GO:0008150,GO:0008568,GO:0008152,GO:0003674
MSTRG.3646	GO:0005794,GO:0009507,GO:0016740,GO:0048868,GO:0016757,GO:0010197,GO:0008152
MSTRG.3649	GO:0003677
MSTRG.3648	GO:0016021
MSTRG.3641	GO:0005524,GO:0000166,GO:0043531
MSTRG.3640	GO:0008150
MSTRG.3643	GO:0090305,GO:0004386,GO:0016740,GO:0006310,GO:0004519,GO:0032204,GO:0043247,GO:0016787,GO:0005524,GO:0007126,GO:0008152,GO:0003676,GO:0010332
MSTRG.3645	GO:0003824,GO:0015074,GO:0009507,GO:0019252,GO:0009637,GO:0000023,GO:0008152,GO:0046777,GO:0010155,GO:0003676,GO:0043085,GO:0008270
MSTRG.3644	GO:0010050,GO:0007267,GO:0031047,GO:0048519,GO:0005096,GO:0031048,GO:0005737,GO:0051567,GO:0046872,GO:0010073,GO:0043547,GO:0010267,GO:0010014,GO:0009887
MSTRG.3679	GO:0008097,GO:0009410,GO:0005730,GO:0005634,GO:0006355,GO:0003700,GO:0080084,GO:0008150,GO:0046872,GO:0048522,GO:0003676
MSTRG.1019	GO:0017056,GO:0006913,GO:0005730,GO:0009506,GO:0005634,GO:0009507,GO:0001510,GO:0005643,GO:0005515,GO:0005487,GO:0051028,GO:0015031,GO:0006810,GO:0005886
MSTRG.3672	GO:0016021
MSTRG.1010	GO:0046872,GO:0008152,GO:0016874
MSTRG.3671	GO:0030307,GO:0016740,GO:0016773,GO:0043621,GO:0045893,GO:0000166,GO:0016301,GO:0000975,GO:0016303,GO:0000911,GO:0008144,GO:0042802,GO:0007155,GO:0005524,GO:0010228,GO:2000234,GO:0016310,GO:0036092,GO:0009790,GO:0010431,GO:0009887
MSTRG.3674	GO:0016020,GO:0007030,GO:0015031,GO:0003674,GO:0005773
MSTRG.3673	GO:0045088,GO:0009697,GO:0006612,GO:0005509,GO:0000165,GO:0008150,GO:0010310,GO:0005622,GO:0010200,GO:0030968,GO:0009867,GO:0009693
MSTRG.3676	GO:0009536,GO:0016787,GO:0009507,GO:0008150,GO:0008568,GO:0008152
MSTRG.3675	GO:0016853,GO:0005623,GO:0008152,GO:0045454
MSTRG.1015	GO:0005634,GO:0006355,GO:0006278,GO:0090502,GO:0004523,GO:0003676,GO:0003964,GO:0003677,GO:0008270,GO:0006351
MSTRG.3678	GO:0015074,GO:0035235,GO:0016020,GO:0016021,GO:0004970,GO:0006810,GO:0055114,GO:0006811,GO:0016491,GO:0003676,GO:0008270
MSTRG.1016	GO:0016020,GO:0016021,GO:0046983,GO:0003676,GO:0003677
MSTRG.3677	GO:0016787,GO:0016311,GO:0046872,GO:0008152,GO:0003993
MSTRG.1006	GO:0004672,GO:0005524,GO:0006468,GO:0016310,GO:0016301
MSTRG.3669	GO:0043531
MSTRG.3668	GO:0003676
MSTRG.1008	GO:0008194,GO:0042178,GO:0016740,GO:0009636,GO:0050505,GO:0080043,GO:0009963,GO:0009611,GO:0080044,GO:0009805,GO:0035251,GO:0009651,GO:0006612,GO:0016757,GO:0009813,GO:0016758,GO:0005783,GO:0008152,GO:0052696,GO:0043231
MSTRG.1009	GO:0016740,GO:0016021,GO:0016757,GO:0008150,GO:0005575,GO:0008152,GO:0003674
MSTRG.3661	GO:0004177,GO:0016787,GO:0009507,GO:0005829,GO:0008233,GO:0005737,GO:0006508
MSTRG.3663	GO:0043531
MSTRG.1001	GO:0016705,GO:0004497,GO:0005506,GO:0020037,GO:0016711,GO:0046872,GO:0055114,GO:0016491,GO:0033772
MSTRG.3662	GO:0004386,GO:0010050,GO:0006306,GO:0007267,GO:0090501,GO:0045893,GO:0090502,GO:0043687,GO:0003723,GO:0004525,GO:0016787,GO:0005524,GO:0010073,GO:0016569,GO:0016891,GO:0010267,GO:0006396,GO:0003676,GO:0003677,GO:0010014
MSTRG.1002	GO:0000822,GO:0009734
MSTRG.3665	GO:0005634,GO:0006355,GO:0016020,GO:0003700,GO:0016021,GO:0015079,GO:0006811,GO:0071805,GO:0003676,GO:0006813,GO:0008270
MSTRG.1003	GO:0030001,GO:0005524,GO:0000166,GO:0046872,GO:0043531
MSTRG.3664	GO:0043531
MSTRG.1004	GO:0008150,GO:0055114,GO:0016491,GO:0051213
MSTRG.3667	GO:0016787,GO:0005524,GO:1902600,GO:0000166,GO:0008568,GO:0008152,GO:0008121,GO:0051321,GO:0055114,GO:0016491
MSTRG.1005	GO:0005634,GO:0000775,GO:0007049,GO:0007067
MSTRG.3666	GO:0009536,GO:0009507,GO:0009560,GO:0005739,GO:0008380
MSTRG.3614	GO:0016787,GO:0003924,GO:0005525,GO:0000166,GO:0008152
MSTRG.3613	GO:0003676,GO:0008270
MSTRG.3616	GO:0015969,GO:0016787,GO:0016740,GO:0016310,GO:0008728,GO:0016301
MSTRG.3615	GO:0004497,GO:0016705,GO:0005506,GO:0020037,GO:0046872,GO:0055114,GO:0016491,GO:0033772
MSTRG.30700	GO:0006259,GO:0016740,GO:0005524,GO:0006541,GO:0003677,GO:0008094
MSTRG.3618	GO:0009536,GO:0015297,GO:0031969,GO:0005794,GO:0015299,GO:0009507,GO:0009579,GO:0000139,GO:0055085,GO:0016020,GO:1902600,GO:0016021,GO:0006810,GO:0006811,GO:0006812,GO:0006813,GO:0009535
MSTRG.29712	GO:0006499,GO:0016740,GO:0008233,GO:0006635,GO:0006891,GO:0006508,GO:0000303,GO:0006511,GO:0009873,GO:0006869,GO:0005622,GO:0031225,GO:0048573,GO:0006301,GO:0007165,GO:0004190
MSTRG.3617	GO:0016787,GO:0016791,GO:0016311,GO:0008152
MSTRG.29713	GO:0019904,GO:0042800,GO:0051568,GO:0005634,GO:0032259,GO:0006355,GO:0016740,GO:0018024,GO:0008168,GO:0046872,GO:0016568,GO:0008270
MSTRG.29710	GO:0006355,GO:0032259,GO:0046872,GO:0008168,GO:0008270
MSTRG.3619	GO:0007264,GO:0009536,GO:0005794,GO:0005507,GO:0006499,GO:0016004,GO:0005829,GO:0000166,GO:0006886,GO:0043085,GO:0005774,GO:0016020,GO:0005525,GO:0005622,GO:0015031,GO:0046686,GO:0005886
MSTRG.29711	GO:0005634,GO:0032259,GO:0016740,GO:0035556,GO:0018024,GO:0008168,GO:0046872,GO:0034968,GO:0008270
MSTRG.29716	GO:0009408,GO:0010337,GO:0005794,GO:0030243,GO:0030244,GO:0016998,GO:0009926,GO:0030247,GO:0005576,GO:0048046,GO:0006032,GO:0006096,GO:0016787,GO:0007030,GO:0009750,GO:0005975,GO:0004568,GO:0008152,GO:0016798,GO:0048767
MSTRG.29717	GO:0016740,GO:0016757,GO:0016758,GO:0008152
MSTRG.29714	GO:0000278,GO:0003674,GO:0006396
MSTRG.29715	GO:0008150,GO:0008152,GO:0016874
MSTRG.29718	GO:0016740,GO:0016757,GO:0016758,GO:0008152
MSTRG.17723	GO:0016757,GO:0016021
MSTRG.30709	GO:0051879,GO:0005515
MSTRG.17721	GO:0005664,GO:0006260,GO:0006261,GO:0000808,GO:0003677
MSTRG.17720	GO:0005506,GO:0005794,GO:0030148,GO:0006629,GO:0009640,GO:0006633,GO:0055114,GO:0000170,GO:0016491,GO:0016020,GO:0016021,GO:0005783,GO:0046520,GO:0005789,GO:0000254,GO:0016126
MSTRG.17727	GO:0008150
MSTRG.30705	GO:0004672,GO:0004674,GO:0004675,GO:0006468,GO:0048519,GO:0031625,GO:0007178,GO:0005524,GO:0016020,GO:0016021,GO:0009944,GO:0010267,GO:0007389,GO:0010014,GO:0009887,GO:0009506,GO:0007267,GO:0016740,GO:0000166,GO:0010150,GO:0004714,GO:0016301,GO:0001653,GO:0016310,GO:0018108,GO:0005886
MSTRG.17726	GO:0031625,GO:0006511
MSTRG.30706	GO:0006497,GO:0034497,GO:0006914,GO:0044804,GO:0005829,GO:0000422,GO:0032266,GO:0000045,GO:0005773,GO:0005774,GO:0006995,GO:0016020,GO:0008150,GO:0015031,GO:0080025,GO:0006810,GO:0019898,GO:0003674,GO:0034045
MSTRG.17725	GO:0031625,GO:0006511
MSTRG.30707	GO:0009507,GO:0005524,GO:0016036,GO:0005575,GO:0042631,GO:0005515,GO:0019243,GO:0005739,GO:0005516,GO:0019375
MSTRG.17724	GO:0016787,GO:0005575,GO:0008152
MSTRG.3610	GO:0016740,GO:0016773,GO:0016310,GO:0008152,GO:0016301
MSTRG.30701	GO:0016787,GO:0008152,GO:0004045,GO:0006783
MSTRG.3612	GO:0005634,GO:0006355,GO:0005516,GO:0003677,GO:0006351
MSTRG.17729	GO:0009536,GO:0008033,GO:0032259,GO:0016740,GO:0030488,GO:0008168,GO:0004809,GO:0003723,GO:0016556
MSTRG.30703	GO:0042626,GO:0005524,GO:0016021,GO:0000166,GO:0016887,GO:0090502,GO:0008152,GO:0006810,GO:0004523,GO:0003676,GO:0055085,GO:0008270
MSTRG.3611	GO:0019344,GO:0047458,GO:0016740,GO:0006535,GO:0004124,GO:0008652,GO:0016829
MSTRG.17728	GO:0005840,GO:0005622,GO:0003735,GO:0006412
MSTRG.30704	GO:0003824,GO:0050577,GO:0016853,GO:0006005,GO:0050662,GO:0008152,GO:0055114,GO:0016491,GO:0042351
MSTRG.3602	GO:0060145,GO:0070919,GO:0051607,GO:0010267,GO:0035196,GO:0003725
MSTRG.3605	GO:0005524,GO:0000166,GO:0006952,GO:0046872,GO:0043531
MSTRG.3604	GO:0005524,GO:0000166,GO:0006952,GO:0046872,GO:0043531
MSTRG.3607	GO:0016787,GO:0005524,GO:0008152
MSTRG.29701	GO:0005634,GO:0016567,GO:0005737,GO:0004842,GO:0005515,GO:0003676
MSTRG.3606	GO:0016740,GO:0019252,GO:0009637,GO:0008150,GO:0000023,GO:0019288,GO:0046777,GO:0016746,GO:0010155,GO:0043085
MSTRG.29702	GO:0032440,GO:0055114,GO:0016491,GO:0008270
MSTRG.3609	GO:0003682,GO:0005634,GO:0032259,GO:0006275,GO:0016740,GO:0090116,GO:0031047,GO:0008168,GO:0031048,GO:0016746,GO:0003886,GO:0009294,GO:0051567,GO:0006260,GO:0009909,GO:0010069,GO:0008283,GO:0016572
MSTRG.3608	GO:0009506,GO:0008150
MSTRG.29700	GO:0090305,GO:0016592,GO:0016787,GO:0000166,GO:0008152,GO:0003676,GO:0004527
MSTRG.29705	GO:0009408,GO:0006913,GO:0005829,GO:0005768,GO:0005515,GO:0000139,GO:0016787,GO:0003924,GO:0016020,GO:0005525,GO:0008152,GO:0006810,GO:0048219,GO:0007264,GO:0032482,GO:0005794,GO:0005795,GO:0000166,GO:0006886,GO:0005798,GO:0005802,GO:0005622,GO:0015031,GO:0007165,GO:0005886
MSTRG.29706	GO:0055114,GO:0016491,GO:0008127
MSTRG.29704	GO:0046983,GO:0003677
MSTRG.29709	GO:0004672,GO:0004674,GO:0006468,GO:0044036,GO:0055114,GO:0005773,GO:0044242,GO:0005524,GO:0016020,GO:0009684,GO:0016021,GO:0016740,GO:0004709,GO:0000165,GO:0000166,GO:0006569,GO:0004714,GO:0016491,GO:0016301,GO:0010413,GO:0042546,GO:0030003,GO:0045492,GO:0016310,GO:0005622,GO:0070838,GO:0032440,GO:0000186,GO:0018108,GO:0005886
MSTRG.29707	GO:0004386,GO:0008150,GO:0008152
MSTRG.29708	GO:0004656,GO:0016705,GO:0018401,GO:0005506,GO:0005794,GO:0006487,GO:0019511,GO:0031418,GO:0055114,GO:0016491
MSTRG.17730	GO:0016740,GO:0008152,GO:0071897,GO:0016779,GO:0003887
MSTRG.17734	GO:0005840,GO:0030529,GO:0003735,GO:0003723,GO:0006412,GO:0015935
MSTRG.17733	GO:0006355,GO:0003700,GO:0005516,GO:0043565,GO:0003677
MSTRG.17732	GO:0071555,GO:0005576,GO:0004553,GO:0006635,GO:0006891,GO:0004557,GO:0005773,GO:0016558,GO:0048046,GO:0010351,GO:0003824,GO:0005618,GO:0016787,GO:0052692,GO:0006869,GO:0005975,GO:0008152,GO:0009755,GO:0007165,GO:0016798,GO:0048767
MSTRG.17731	GO:0071555,GO:0005576,GO:0004553,GO:0006635,GO:0006891,GO:0004557,GO:0005773,GO:0016558,GO:0048046,GO:0010351,GO:0003824,GO:0005618,GO:0016787,GO:0052692,GO:0006869,GO:0005975,GO:0008152,GO:0009755,GO:0007165,GO:0016798,GO:0048767
MSTRG.17735	GO:0000786,GO:0005634,GO:0003677,GO:0006334,GO:0005694
MSTRG.3600	GO:0015074,GO:0003906,GO:0003684,GO:0016773,GO:0009607,GO:0006952,GO:0006284,GO:0005516,GO:0008270,GO:0006355,GO:0016020,GO:0003700,GO:0016021,GO:0016602,GO:0003676,GO:0003677,GO:0016799
MSTRG.17739	GO:0016787,GO:0005524,GO:0016740,GO:0005829,GO:0005654,GO:0016310,GO:0006233,GO:0005737,GO:0046939,GO:0005739,GO:0016301,GO:0004798
MSTRG.3636	GO:0030245,GO:0009607,GO:0006952,GO:0004553,GO:0008810,GO:0005516,GO:0003824,GO:0000272,GO:0016787,GO:0016020,GO:0016021,GO:0005975,GO:0008152,GO:0016798
MSTRG.3635	GO:0009507,GO:0016020,GO:0016021,GO:0009941,GO:0007623,GO:0005739,GO:0005743
MSTRG.3638	GO:0016787,GO:0005829,GO:0008150,GO:0008568,GO:0008152,GO:0016556
MSTRG.3637	GO:0008150,GO:0003674
MSTRG.3639	GO:0008289,GO:0046658,GO:0016020,GO:0006869,GO:0031225,GO:0008233,GO:0006508,GO:0005886
MSTRG.17701	GO:0046593,GO:0050660,GO:0016614,GO:0055114,GO:0016829
MSTRG.17700	GO:0006355,GO:0003700,GO:0009736,GO:0003677
MSTRG.17705	GO:0005840,GO:0005622,GO:0003735,GO:0006412
MSTRG.17704	GO:0046872,GO:0008152,GO:0016874,GO:0008270
MSTRG.3630	GO:0005634,GO:0006355,GO:0045893,GO:0043687,GO:0046872,GO:0009560,GO:0051276,GO:0008284,GO:0003677,GO:0043565,GO:0008270
MSTRG.17703	GO:0046593,GO:0050660,GO:0016614,GO:0055114,GO:0016829
MSTRG.17702	GO:0046593,GO:0050660,GO:0016614,GO:0055114,GO:0016829
MSTRG.3632	GO:0008150
MSTRG.17709	GO:0009536,GO:0031425,GO:0009507,GO:0016787,GO:0008568,GO:0008152,GO:0016556,GO:0006397
MSTRG.3631	GO:0009536,GO:0009507,GO:0010103
MSTRG.17708	GO:0090501,GO:0090502,GO:0005576,GO:0033897,GO:0003723,GO:0015824,GO:0006865,GO:0005618,GO:0016787,GO:0009718,GO:0008152,GO:0004540,GO:0005886
MSTRG.17707	GO:0090501,GO:0090502,GO:0005576,GO:0033897,GO:0003723,GO:0015824,GO:0006865,GO:0005618,GO:0016787,GO:0009718,GO:0008152,GO:0004540,GO:0005886
MSTRG.3633	GO:0009408,GO:0009536,GO:0031969,GO:0009507,GO:0008233,GO:0006508,GO:0009644,GO:0008237,GO:0042542,GO:0004177,GO:0016787,GO:0016020,GO:0016021,GO:0006457
MSTRG.17706	GO:0005794,GO:0016740,GO:0016020,GO:0047220,GO:0016757,GO:0016021,GO:0030246,GO:0006486,GO:0010488,GO:0008378,GO:0010493
MSTRG.3625	GO:0009664,GO:0010817,GO:0009825,GO:0009505,GO:0046658,GO:0030243,GO:0009926,GO:0010215,GO:0016328,GO:0009897,GO:0009930,GO:0006096,GO:0016049,GO:0016020,GO:0007030,GO:0009750,GO:0031225,GO:0005886,GO:0048767
MSTRG.3624	GO:0005096,GO:0046872,GO:0043547
MSTRG.3627	GO:0006886,GO:0005622,GO:0008536
MSTRG.3626	GO:0016787,GO:0005524,GO:0008152
MSTRG.3629	GO:0004721,GO:0016787,GO:0005524,GO:0000166,GO:0006470,GO:0008152,GO:0043531
MSTRG.54701	GO:0000373,GO:0009658,GO:0003723,GO:0006364,GO:0006399
MSTRG.3628	GO:0016021
MSTRG.54702	GO:0016740,GO:0016757,GO:0008150,GO:0008152,GO:0050508
MSTRG.54700	GO:0008643,GO:0035428,GO:0005351,GO:0022857,GO:0055114,GO:0005354,GO:0022891,GO:0016491,GO:0005355,GO:0055085,GO:0015757,GO:1904659,GO:0046323,GO:0016020,GO:0016021,GO:0032440,GO:0015992,GO:0006810,GO:0015293,GO:0005886,GO:0005215,GO:0005887
MSTRG.17711	GO:0008152,GO:0016874,GO:0008270
MSTRG.17710	GO:0016787,GO:0008152,GO:0008270
MSTRG.17716	GO:0005840,GO:0030529,GO:0005622,GO:0003735,GO:0006412
MSTRG.54705	GO:0005634,GO:0006355,GO:0003700,GO:0003677,GO:0006351
MSTRG.17715	GO:0005840,GO:0009506,GO:0016021,GO:0005622,GO:0003735,GO:0006412
MSTRG.54706	GO:0010182,GO:0000166,GO:0016874,GO:0005739,GO:0004812,GO:0006412,GO:0006418,GO:0016787,GO:0005524,GO:0008150,GO:0008568,GO:0008152,GO:0003674,GO:0080156
MSTRG.17714	GO:0009793,GO:0001187,GO:0001189,GO:0001164
MSTRG.54703	GO:0016740,GO:0016757,GO:0008152,GO:0050508
MSTRG.17713	GO:0005634,GO:0003677
MSTRG.54704	GO:0016787,GO:0008152
MSTRG.3621	GO:0009507,GO:0016020,GO:0016021,GO:0009941,GO:0006810,GO:0006811,GO:0005739,GO:0055085,GO:0031966
MSTRG.54709	GO:0042752,GO:0005730,GO:0005634,GO:0006499,GO:0045893,GO:0005515,GO:0000398,GO:0006351,GO:0005681,GO:0009651,GO:0010228,GO:0010555,GO:0008380,GO:0000956,GO:0006397,GO:0016607
MSTRG.3620	GO:0016310,GO:0032440,GO:0055114,GO:0016491,GO:0016301
MSTRG.17719	GO:0009506,GO:0016310,GO:0008150,GO:0016301
MSTRG.3623	GO:0030529,GO:0004386,GO:0016787,GO:0005524,GO:0031204,GO:0008565,GO:0019013,GO:0000166,GO:0005622,GO:0008152,GO:0003676
MSTRG.17718	GO:0005794,GO:0032259,GO:0016740,GO:0016020,GO:0016021,GO:0008168,GO:0005768,GO:0005802,GO:0000139
MSTRG.54707	GO:0030243,GO:0006499,GO:0000165,GO:0009832,GO:0009738,GO:0009867,GO:0048527,GO:0016049,GO:0007154,GO:0006612,GO:0008150,GO:0005622,GO:0030968,GO:0009723
MSTRG.3622	GO:0005216,GO:0016020,GO:0016021,GO:0006810,GO:0006811,GO:0034220,GO:0055085
MSTRG.17717	GO:0016020,GO:0019288,GO:0008233,GO:0006508,GO:0010207
MSTRG.54708	GO:0004576,GO:0034976,GO:0009651,GO:0004579,GO:0016020,GO:0016740,GO:0016757,GO:0006486,GO:0009627,GO:0006364,GO:0047484,GO:0005886
MSTRG.30741	GO:0019762,GO:0008150,GO:0080028
MSTRG.30742	GO:0005764,GO:0004197,GO:0008233,GO:0008234,GO:0055114,GO:0016491,GO:0006508,GO:0005773,GO:0005615,GO:0016787,GO:0051603,GO:0005783,GO:0032440
MSTRG.29750	GO:0005777,GO:0016020,GO:0016021
MSTRG.30743	GO:0009507,GO:0000165,GO:0010310,GO:0035304,GO:0008233,GO:0009867,GO:0006508,GO:0004176,GO:0009617,GO:0006355,GO:0006612,GO:0031348,GO:0010207
MSTRG.29751	GO:0005777,GO:0016020,GO:0016021
MSTRG.30744	GO:0009507,GO:0000165,GO:0010310,GO:0035304,GO:0008233,GO:0009867,GO:0006508,GO:0004176,GO:0009617,GO:0006355,GO:0006612,GO:0031348,GO:0010207
MSTRG.29756	GO:0010181,GO:0003973,GO:0050665,GO:0055114,GO:0016491,GO:0003824,GO:0005777,GO:0052852,GO:0052853,GO:0052854,GO:0042742,GO:0046872,GO:0009853,GO:0009854
MSTRG.29757	GO:0008017,GO:0003777,GO:0005874,GO:0005524,GO:0000166,GO:0008152,GO:0007018,GO:0005871
MSTRG.29754	GO:0009718,GO:0055114,GO:0051213
MSTRG.29755	GO:0016192,GO:0009506,GO:0016020,GO:0030117,GO:0005829,GO:0006886,GO:0015031,GO:0006487,GO:0006007,GO:0006810
MSTRG.30740	GO:0005634,GO:0006355,GO:0003924,GO:0003700,GO:0005525,GO:0000166,GO:0008152,GO:0003677,GO:0000287,GO:0006351
MSTRG.42727	GO:0005768,GO:0019305,GO:0005802,GO:0000139,GO:0008460,GO:0042732,GO:0005886
MSTRG.42726	GO:0004857,GO:0043086
MSTRG.29758	GO:0004672,GO:0004674,GO:0016740,GO:0006468,GO:0004709,GO:0000165,GO:0000166,GO:0004713,GO:0004715,GO:0016301,GO:0005524,GO:0016310,GO:0005622,GO:0000186,GO:0018108
MSTRG.29759	GO:0005681,GO:0000387,GO:0000245,GO:0000398
MSTRG.17770	GO:0006355,GO:0046872,GO:0043401,GO:0005886
MSTRG.42729	GO:0005794,GO:0032580,GO:0005829,GO:0048040,GO:0033320,GO:0005768,GO:0019305,GO:0005802,GO:0000139,GO:0008460,GO:0042732,GO:0016020,GO:0016021,GO:0005975,GO:0008152,GO:0016857,GO:0016829,GO:0005886,GO:0016831
MSTRG.42728	GO:0005794,GO:0032580,GO:0005829,GO:0048040,GO:0033320,GO:0005768,GO:0019305,GO:0005802,GO:0000139,GO:0008460,GO:0042732,GO:0016020,GO:0016021,GO:0008152,GO:0016829,GO:0005886,GO:0016831
MSTRG.15100	GO:0009696,GO:0009536,GO:0080032,GO:0033473,GO:0050529,GO:0009507,GO:0006952,GO:0035560,GO:0052689,GO:0016787,GO:0008152,GO:0080031,GO:0009694,GO:0005886,GO:0080030
MSTRG.17763	GO:0008150,GO:0006413,GO:0003743
MSTRG.15101	GO:0004497,GO:0016705,GO:0005506,GO:0020037,GO:0050598,GO:0046872,GO:0055114,GO:0016491
MSTRG.17762	GO:0009744,GO:0006816,GO:0009651,GO:0016740,GO:0009749,GO:0016757,GO:0008150,GO:0007030,GO:0009750,GO:0008152,GO:0016779
MSTRG.17760	GO:0008150,GO:0046872
MSTRG.15104	GO:0016787,GO:0005525,GO:0008152
MSTRG.17767	GO:0043461,GO:0005739
MSTRG.15105	GO:0016740,GO:0016757,GO:0016758,GO:0009718,GO:0008152,GO:0047213
MSTRG.17766	GO:0016020,GO:0005764,GO:0005765,GO:0016021,GO:0006810,GO:0005774
MSTRG.42722	GO:0008150
MSTRG.15102	GO:0016787,GO:0008195,GO:0016020,GO:0016036,GO:0006629,GO:0005829,GO:0016311,GO:0008152,GO:0005737,GO:0008654,GO:0048046,GO:0019375
MSTRG.17765	GO:0005634,GO:0008150,GO:0005737
MSTRG.42721	GO:0004386,GO:0016787,GO:0009507,GO:0005524,GO:0000166,GO:0046872,GO:0008152,GO:0019243,GO:0003676,GO:0003677
MSTRG.15103	GO:0016787,GO:0005525,GO:0008152
MSTRG.17764	GO:0006355,GO:0016788,GO:0008152,GO:0008270
MSTRG.15108	GO:0001104,GO:0016592,GO:0005634,GO:0006355,GO:0006357,GO:0005829,GO:0008150,GO:0010332,GO:0006302,GO:0006351
MSTRG.30749	GO:0005634,GO:0009507,GO:0016787,GO:0008150,GO:0008568,GO:0008152,GO:0005737
MSTRG.15109	GO:0005829,GO:0008150,GO:0010332,GO:0006302
MSTRG.15106	GO:0016740,GO:0016757,GO:0016758,GO:0009718,GO:0008152,GO:0047213
MSTRG.17769	GO:0016740,GO:0046872,GO:0008152
MSTRG.17768	GO:0045281,GO:0000104,GO:0006121,GO:0055114,GO:0016491,GO:0005739,GO:0008270,GO:0005743,GO:0051536,GO:0051537,GO:0008177,GO:0051538,GO:0051539,GO:0006099,GO:0016020,GO:0046872,GO:0045273,GO:0009055
MSTRG.30745	GO:0005829,GO:0006662,GO:0000103,GO:0034599,GO:0005737,GO:0055114,GO:0043085,GO:0045454,GO:0048046,GO:0008047,GO:0005623,GO:0006457,GO:0015035,GO:0005886,GO:0016671
MSTRG.29760	GO:0006370,GO:0005634,GO:0004484,GO:0016740,GO:0003910,GO:0006310,GO:0006470,GO:0035335,GO:0006281,GO:0008138,GO:0098507,GO:0004651,GO:0016779,GO:0016787,GO:0005524,GO:0004725,GO:0016791,GO:0016311,GO:0006266,GO:0006397
MSTRG.30746	GO:0009664,GO:0009698,GO:0006084,GO:0016132,GO:0030246,GO:0006598,GO:0009832,GO:0004553,GO:0016787,GO:0004565,GO:0005975,GO:0008152,GO:0010075,GO:0016798,GO:0016126,GO:0042398
MSTRG.30747	GO:0005829,GO:0006662,GO:0005623,GO:0005737,GO:0055114,GO:0015035,GO:0043085,GO:0045454,GO:0048046,GO:0016671,GO:0008047
MSTRG.30748	GO:0009664,GO:0009698,GO:0006084,GO:0016132,GO:0030246,GO:0006598,GO:0009832,GO:0005576,GO:0004553,GO:0048046,GO:0005618,GO:0016787,GO:0004565,GO:0005975,GO:0008152,GO:0010075,GO:0016798,GO:0042398,GO:0016126
MSTRG.29741	GO:0009408,GO:0004673,GO:0046658,GO:0009506,GO:0016740,GO:0030054,GO:0030247,GO:0001872,GO:0016787,GO:0016020,GO:0008150,GO:0008152,GO:0031225,GO:0018106,GO:0005886
MSTRG.30731	GO:0015074,GO:0046872,GO:0003676,GO:0006508,GO:0008270,GO:0004190
MSTRG.30732	GO:0015074,GO:0005634,GO:0046872,GO:0003676,GO:0006508,GO:0004190,GO:0008270
MSTRG.29740	GO:0043531
MSTRG.29745	GO:0009664,GO:0048193,GO:0009505,GO:0009826,GO:0005730,GO:0009506,GO:0004579,GO:0016740,GO:0030244,GO:0001510,GO:0018279,GO:0005773,GO:0005774,GO:0042545,GO:0016020,GO:0016757,GO:0016021,GO:0006486,GO:0005783,GO:0008250,GO:0005789
MSTRG.29746	GO:0009664,GO:0048193,GO:0009505,GO:0009826,GO:0005730,GO:0009506,GO:0004579,GO:0016740,GO:0030244,GO:0001510,GO:0018279,GO:0005773,GO:0005774,GO:0042545,GO:0016020,GO:0016757,GO:0016021,GO:0006486,GO:0005783,GO:0008250,GO:0005789
MSTRG.29743	GO:0006355,GO:0003677,GO:0006351
MSTRG.29744	GO:0016021,GO:0015706,GO:0055085
MSTRG.42716	GO:0016787,GO:0008422,GO:0005975,GO:0008152,GO:0004553,GO:0016798
MSTRG.42715	GO:0016567,GO:0046872,GO:0004842,GO:0003677,GO:0008270
MSTRG.29747	GO:0009536,GO:0004161,GO:0009507,GO:0016740,GO:0033384,GO:0009513,GO:0033386,GO:0055114,GO:0008299,GO:0005515,GO:0016491,GO:0043693,GO:0004337,GO:0019761,GO:0016117,GO:0004311,GO:0046872,GO:0032440,GO:0045337
MSTRG.42714	GO:0005794,GO:0016787,GO:0006950,GO:0008152,GO:0005773,GO:0002238,GO:0005886
MSTRG.29748	GO:0005777,GO:0016020,GO:0016021
MSTRG.42713	GO:0009536,GO:0005506,GO:0009507,GO:0019684,GO:0048038,GO:0008137,GO:0055114,GO:0016491,GO:0016651,GO:0009579,GO:0016655,GO:0051536,GO:0051539,GO:0016020,GO:0046872,GO:0050136,GO:0005886,GO:0009535
MSTRG.17781	GO:0032259,GO:0019252,GO:0016740,GO:0000023,GO:0005575,GO:0008168,GO:0008152,GO:0016556
MSTRG.17780	GO:0043621
MSTRG.42719	GO:0070469,GO:0008137,GO:0055114,GO:0005739,GO:0016491,GO:0005743,GO:0005747,GO:0016020,GO:0008150,GO:0045271,GO:0009853,GO:0005758,GO:0031966
MSTRG.42718	GO:0000166,GO:0003676
MSTRG.42717	GO:0042752,GO:0010017,GO:0005634,GO:0000166,GO:0004842,GO:0048366,GO:0006511,GO:0032880,GO:0009585,GO:0010099,GO:0016567,GO:0003676,GO:0048573
MSTRG.15112	GO:0090305,GO:0009536,GO:0005509,GO:0005829,GO:0009738,GO:0019722,GO:0005515,GO:0009867,GO:0009611,GO:0003723,GO:0016787,GO:0006612,GO:0016020,GO:0008150,GO:0046872,GO:0009753,GO:0003674,GO:0010332,GO:0006302,GO:0009507,GO:0000165,GO:0000166,GO:0004518,GO:0090406,GO:0005737,GO:0007154,GO:0030968,GO:0019900,GO:0007165,GO:0005886
MSTRG.17773	GO:0005737
MSTRG.42712	GO:0005794,GO:0016787,GO:0006950,GO:0008152,GO:0005773,GO:0002238,GO:0005886
MSTRG.17777	GO:0016787,GO:0008152
MSTRG.42711	GO:0006817,GO:0009697,GO:0010337,GO:0016036,GO:0004842,GO:0016874,GO:0008270,GO:0042742,GO:0016567,GO:0010167,GO:0046872,GO:0008152,GO:0009626,GO:0009627
MSTRG.15113	GO:0008150,GO:0003674
MSTRG.17776	GO:0009536,GO:0009507,GO:0006629,GO:0016616,GO:0055114,GO:0016491,GO:0008654,GO:0004367,GO:0042803,GO:0009331,GO:0051287,GO:0005975,GO:0006072,GO:0046168,GO:0006650
MSTRG.42710	GO:0008150
MSTRG.15114	GO:0005829,GO:0008150,GO:0010332,GO:0006302
MSTRG.17775	GO:0008233,GO:0006508,GO:0004222
MSTRG.30738	GO:0009505,GO:0016787,GO:0005829,GO:0016311,GO:0046872,GO:0008152,GO:0005576,GO:0003993
MSTRG.30739	GO:0005634,GO:0006355,GO:0003700,GO:0003924,GO:0005525,GO:0000166,GO:0003677,GO:0006351,GO:0000287
MSTRG.15117	GO:0005509,GO:0000165,GO:0010118,GO:0005737,GO:0019722,GO:0009867,GO:0009611,GO:0006612,GO:0030968,GO:0009753,GO:0010107,GO:0019900,GO:0007165
MSTRG.15118	GO:0045480,GO:0055114,GO:0016491
MSTRG.17779	GO:0043621
MSTRG.30737	GO:0010817,GO:0009825,GO:0071555,GO:0009926,GO:0040007,GO:0022857,GO:0009705,GO:0055085,GO:0016020,GO:0016021,GO:0009750,GO:0090358,GO:0007389,GO:0005886,GO:0048767
MSTRG.29731	GO:0005524,GO:0006950,GO:0006457,GO:0051082
MSTRG.29732	GO:0016787,GO:0008152
MSTRG.42705	GO:0051604,GO:0008150,GO:0001510,GO:0000398
MSTRG.29739	GO:0046872,GO:0003676,GO:0008270
MSTRG.42704	GO:0030529,GO:0005634,GO:0019013,GO:0000166,GO:0030983,GO:0003723,GO:0009229,GO:0005681,GO:0005524,GO:0004788,GO:0006772,GO:0003674,GO:0006298,GO:0006396,GO:0008380,GO:0006397,GO:0030975
MSTRG.29736	GO:0016787,GO:0070932,GO:0004407,GO:0008152,GO:0032041,GO:0016575
MSTRG.29737	GO:0003676,GO:0008270
MSTRG.42702	GO:0090305,GO:0010564,GO:0007140,GO:0045893,GO:0000166,GO:0030983,GO:0004519,GO:0010154,GO:0032300,GO:0009229,GO:0005524,GO:0004788,GO:0006772,GO:0010228,GO:0000278,GO:0016568,GO:0007129,GO:0006298,GO:0010267,GO:0030975,GO:0010431
MSTRG.42709	GO:0042626,GO:0000325,GO:0010118,GO:0009414,GO:0006855,GO:0055114,GO:0009611,GO:0005773,GO:0005774,GO:0016787,GO:0005524,GO:0016020,GO:0016021,GO:0008152,GO:0009624,GO:0006810,GO:0009627,GO:0034976,GO:0009506,GO:0005794,GO:0000166,GO:0016491,GO:0055085,GO:0008559,GO:0016887,GO:0032440,GO:0005886
MSTRG.42708	GO:0042626,GO:0005524,GO:0016021,GO:0000166,GO:0016887,GO:0008152,GO:0032440,GO:0006810,GO:0055114,GO:0016491,GO:0055085
MSTRG.42706	GO:0009506,GO:0005829,GO:0005886
MSTRG.17741	GO:0006355,GO:0016020,GO:0016021,GO:0008150,GO:0003677
MSTRG.17745	GO:0016740,GO:0008150,GO:0008152,GO:0016874
MSTRG.42701	GO:0005524,GO:0004788,GO:0006772,GO:0016740,GO:0005829,GO:0000166,GO:0016310,GO:0005737,GO:0009229,GO:0016301,GO:0030975
MSTRG.42700	GO:0016787,GO:0005524,GO:0000166,GO:0016887,GO:0008152
MSTRG.17742	GO:0061025,GO:0015171,GO:0006499,GO:0043269,GO:0080167,GO:0005737,GO:0006862,GO:0015696,GO:0006865,GO:0043090,GO:0016020,GO:0006612,GO:0016021,GO:0005622,GO:0030968,GO:0006810,GO:0015802,GO:0010363,GO:0015293,GO:0043069,GO:0005886
MSTRG.17749	GO:0008150,GO:0003674
MSTRG.17748	GO:0016226,GO:0005829,GO:0000166,GO:0005737,GO:0005385,GO:0055085,GO:0051536,GO:0030001,GO:0051539,GO:0042803,GO:0005524,GO:0016020,GO:0016021,GO:0046872,GO:0071577,GO:0046873
MSTRG.30728	GO:0003843,GO:0000148,GO:0016020,GO:0016740,GO:0016757,GO:0006075
MSTRG.17747	GO:0034976,GO:0006626,GO:0005730,GO:0005634,GO:0051301,GO:0009733,GO:0001510,GO:0005737,GO:0005739,GO:0005773,GO:0005774,GO:0048527,GO:0005743,GO:0016049,GO:0071731,GO:0009651,GO:0005747,GO:0016020,GO:0016021,GO:0009723,GO:0007005,GO:0005886
MSTRG.17746	GO:0005840,GO:0008150,GO:0000394,GO:0009086
MSTRG.30723	GO:0003909,GO:0003910,GO:0000166,GO:0006310,GO:0006281,GO:0016874,GO:0005524,GO:0006260,GO:0071897,GO:0006266,GO:0003677,GO:0006974,GO:0051103
MSTRG.30724	GO:0009704,GO:0009640,GO:0009611,GO:0009805,GO:0010223,GO:0015824,GO:0009744,GO:0010224,GO:1902348,GO:0016787,GO:0016788,GO:0009813,GO:0008152,GO:1901601
MSTRG.29720	GO:0016787,GO:0016020,GO:0016021,GO:0010008,GO:0005768,GO:0008152,GO:0008233,GO:0006508,GO:0004190
MSTRG.30711	GO:0009536,GO:0016787,GO:0009651,GO:0009507,GO:0005525,GO:0004517,GO:0000166,GO:0008152,GO:0055114,GO:0016491,GO:0005739
[truncated: 39,852 more rows]
