# Supplementary material for: Differential gene expression between the vigorous and dwarf litchi cultivars based on RNA-Seq transcriptome analysis
Source: PLoS One. 2018 Dec 12;13(12):e0208771. doi: 10.1371/journal.pone.0208771 (PMC6291152; doi:10.1371/journal.pone.0208771)
Supplement: S3 Table — (XLS) [file pone.0208771.s003.xls]

## Sheet: Sheet1
GeneID	FZX-DY	FZX-leaves	ZNX-DY	ZNX-leaves	Putative funtional identification
MSTRG.10225	173.998	334.115	1.07226	1.55982
MSTRG.10361	48.0942	14.3676	196.668	64.2988	gi|218138216|gb|ACK57683.1| peroxidase 4 [Litchi chinensis]
MSTRG.10392	0.009968	0.181403	6.91778	8.00109	gi|641821996|gb|KDO41581.1| hypothetical protein CISIN_1g008955mg [Citrus sinensis]
MSTRG.1041	3.03121	6.22205	0.0777293	0.210773	gi|590599778|ref|XP_007019277.1| Uncharacterized protein TCM_035293 [Theobroma cacao] gi|508724605|gb|EOY16502.1| Uncharacterized protein TCM_035293 [Theobroma cacao]
MSTRG.10736	10.1967	8.54051	0.445562	0.394418	gi|567861130|ref|XP_006423219.1| hypothetical protein CICLE_v10029521mg [Citrus clementina] gi|567861132|ref|XP_006423220.1| hypothetical protein CICLE_v10029521mg [Citrus clementina] gi|568867716|ref|XP_006487179.1| PREDICTED: mediator of RNA polymerase II transcription subunit 32-like [Citrus sinensis] gi|557525153|gb|ESR36459.1| hypothetical protein CICLE_v10029521mg [Citrus clementina] gi|557…
MSTRG.10743	40.9951	278.539	8.1512	26.4775	gi|567861056|ref|XP_006423182.1| hypothetical protein CICLE_v10028384mg [Citrus clementina] gi|557525116|gb|ESR36422.1| hypothetical protein CICLE_v10028384mg [Citrus clementina]
MSTRG.10746	8.50249	9.37345	2.36894	1.88966	gi|641833116|gb|KDO52135.1| hypothetical protein CISIN_1g007785mg [Citrus sinensis]
MSTRG.10882	0	0.007562	1.94288	2.32225	gi|823178231|ref|XP_012487065.1| PREDICTED: cysteine synthase, chloroplastic/chromoplastic-like [Gossypium raimondii] gi|763770789|gb|KJB38004.1| hypothetical protein B456_006G232200 [Gossypium raimondii]
MSTRG.11886	9.87033	7.42704	1.80841	1.59879	gi|567859184|ref|XP_006422275.1| hypothetical protein CICLE_v10004181mg [Citrus clementina] gi|567859186|ref|XP_006422276.1| hypothetical protein CICLE_v10004181mg [Citrus clementina] gi|568881848|ref|XP_006493761.1| PREDICTED: uncharacterized protein LOC102629157 [Citrus sinensis] gi|557524148|gb|ESR35515.1| hypothetical protein CICLE_v10004181mg [Citrus clementina] gi|557524149|gb|ESR35516.1| h…
MSTRG.12148	5.24238	6.78667	0.0863597	0.024043	gi|645217373|ref|XP_008225558.1| PREDICTED: probable E3 ubiquitin-protein ligase LUL2 [Prunus mume] gi|645217375|ref|XP_008225563.1| PREDICTED: probable E3 ubiquitin-protein ligase LUL2 [Prunus mume]
MSTRG.12390	78.5104	41.6643	0.222476	0.171644	gi|567872887|ref|XP_006429033.1| hypothetical protein CICLE_v10013313mg, partial [Citrus clementina] gi|557531090|gb|ESR42273.1| hypothetical protein CICLE_v10013313mg, partial [Citrus clementina]
MSTRG.12677	5.50171	7.54685	9.06273	12.0147	gi|823165100|ref|XP_012482489.1| PREDICTED: small RNA degrading nuclease 5 [Gossypium raimondii] gi|763761832|gb|KJB29086.1| hypothetical protein B456_005G083600 [Gossypium raimondii]
MSTRG.12745	77.7363	27.0717	0.0598867	0.0130827	gi|802695507|ref|XP_012083415.1| PREDICTED: uncharacterized protein LOC105643000 isoform X2 [Jatropha curcas] gi|643717018|gb|KDP28644.1| hypothetical protein JCGZ_14415 [Jatropha curcas]
MSTRG.12774	9.02601	11.8609	0.172367	0.411129	gi|567905246|ref|XP_006445111.1| hypothetical protein CICLE_v10021526mg [Citrus clementina] gi|568875930|ref|XP_006491042.1| PREDICTED: uncharacterized protein LOC102608281 [Citrus sinensis] gi|557547373|gb|ESR58351.1| hypothetical protein CICLE_v10021526mg [Citrus clementina] gi|641867371|gb|KDO86055.1| hypothetical protein CISIN_1g021499mg [Citrus sinensis] gi|641867372|gb|KDO86056.1| hypotheti…
MSTRG.12819	24.1801	15.4883	4.31732	2.70351	gi|568880654|ref|XP_006493225.1| PREDICTED: SUMO-activating enzyme subunit 1B-1-like isoform X1 [Citrus sinensis]
MSTRG.12835	11.3826	21.128	0	0.032311	gi|694409302|ref|XP_009379292.1| PREDICTED: synaptotagmin-5 [Pyrus x bretschneideri]
MSTRG.12911	7.28145	7.84466	0.0297183	0.035707	gi|568865059|ref|XP_006485901.1| PREDICTED: transcription factor GTE1-like [Citrus sinensis] gi|641829353|gb|KDO48475.1| hypothetical protein CISIN_1g017092mg [Citrus sinensis]
MSTRG.12924	36.8019	19.6369	0.013747	0	gi|729381536|ref|XP_010550375.1| PREDICTED: mitogen-activated protein kinase kinase kinase YODA isoform X1 [Tarenaya hassleriana]
MSTRG.12938	18.0255	33.014	34.0842	44.6319	gi|590720082|ref|XP_007051233.1| Uncharacterized protein isoform 1 [Theobroma cacao] gi|508703494|gb|EOX95390.1| Uncharacterized protein isoform 1 [Theobroma cacao]
MSTRG.13046	14.6754	8.76137	0.740965	0.327032	gi|658003522|ref|XP_008394275.1| PREDICTED: corepressor interacting with RBPJ 1-like [Malus domestica]
MSTRG.13244	20.8324	14.1449	6.25779	4.25142	gi|568841854|ref|XP_006474871.1| PREDICTED: transmembrane emp24 domain-containing protein p24beta2-like isoform X2 [Citrus sinensis]
MSTRG.13576	213.854	440.147	35.73	52.3076	gi|255546007|ref|XP_002514063.1| conserved hypothetical protein [Ricinus communis] gi|223546519|gb|EEF48017.1| conserved hypothetical protein [Ricinus communis]
MSTRG.13933	14.2068	8.52309	0.0619653	0.035585	gi|567877463|ref|XP_006431321.1| hypothetical protein CICLE_v10012686mg [Citrus clementina] gi|557533378|gb|ESR44561.1| hypothetical protein CICLE_v10012686mg [Citrus clementina]
MSTRG.1413	14.4322	11.2347	0.0825977	0	gi|565486967|ref|XP_006301123.1| hypothetical protein CARUB_v10021517mg, partial [Capsella rubella] gi|482569833|gb|EOA34021.1| hypothetical protein CARUB_v10021517mg, partial [Capsella rubella]
MSTRG.14173	6.81391	9.85578	12.2467	13.6492	gi|567858550|ref|XP_006421958.1| hypothetical protein CICLE_v10006472mg [Citrus clementina] gi|568874643|ref|XP_006490423.1| PREDICTED: U-box domain-containing protein 32-like isoform X1 [Citrus sinensis] gi|557523831|gb|ESR35198.1| hypothetical protein CICLE_v10006472mg [Citrus clementina]
MSTRG.14215	22.3461	26.8051	0.500211	0.808532	gi|567912847|ref|XP_006448737.1| hypothetical protein CICLE_v10016769mg [Citrus clementina] gi|568828228|ref|XP_006468446.1| PREDICTED: ras-related protein RABF2a-like [Citrus sinensis] gi|557551348|gb|ESR61977.1| hypothetical protein CICLE_v10016769mg [Citrus clementina] gi|641858704|gb|KDO77426.1| hypothetical protein CISIN_1g029029mg [Citrus sinensis]
MSTRG.14316	13.6898	9.58509	23.0599	23.2185	gi|720064870|ref|XP_010276092.1| PREDICTED: calcium-dependent protein kinase 2-like [Nelumbo nucifera]
MSTRG.14592	9.8103	12.1406	18.6466	27.0065	gi|568864456|ref|XP_006485614.1| PREDICTED: protein ROOT PRIMORDIUM DEFECTIVE 1-like [Citrus sinensis]
MSTRG.14915	8.62323	11.3583	4.38313	5.94085	gi|568874020|ref|XP_006490122.1| PREDICTED: luc7-like protein 3-like isoform X1 [Citrus sinensis]
MSTRG.14997	28.4512	0	9.07201	116.436	gi|590594659|ref|XP_007017913.1| Chloroplastic drought-induced stress protein of 32 kD [Theobroma cacao] gi|508723241|gb|EOY15138.1| Chloroplastic drought-induced stress protein of 32 kD [Theobroma cacao]
MSTRG.15114	6.54641	6.82744	0.009405	0.0161793	gi|565385475|ref|XP_006358629.1| PREDICTED: decapping nuclease Dom3z homolog, chloroplastic-like [Solanum tuberosum]
MSTRG.15336	12.4082	11.794	7.34592	3.70975	gi|567923156|ref|XP_006453584.1| hypothetical protein CICLE_v10007494mg [Citrus clementina] gi|557556810|gb|ESR66824.1| hypothetical protein CICLE_v10007494mg [Citrus clementina]
MSTRG.15618	7.50829	6.06284	0.435638	0.223786	gi|802567278|ref|XP_012067702.1| PREDICTED: vesicle transport v-SNARE 12-like isoform X1 [Jatropha curcas] gi|643734572|gb|KDP41242.1| hypothetical protein JCGZ_15649 [Jatropha curcas]
MSTRG.15695	11.6153	33.0887	0.482117	0.857662	gi|590700330|ref|XP_007046135.1| Uncharacterized protein TCM_011746 [Theobroma cacao] gi|508710070|gb|EOY01967.1| Uncharacterized protein TCM_011746 [Theobroma cacao]
MSTRG.15772	23.0522	13.7905	0	1.14604	gi|567922414|ref|XP_006453213.1| hypothetical protein CICLE_v10009690mg [Citrus clementina] gi|568840699|ref|XP_006474303.1| PREDICTED: oligosaccharyltransferase complex subunit ostc-like [Citrus sinensis] gi|557556439|gb|ESR66453.1| hypothetical protein CICLE_v10009690mg [Citrus clementina] gi|641843074|gb|KDO61976.1| hypothetical protein CISIN_1g030667mg [Citrus sinensis]
MSTRG.15783	17.0006	5.66804	15.863	6.63362	gi|587680629|gb|AHK10582.1| auxin response factor [Dimocarpus longan]
MSTRG.15789	22.1842	16.1345	2.10417	1.37135	gi|641843086|gb|KDO61988.1| hypothetical protein CISIN_1g003653mg [Citrus sinensis]
MSTRG.16060	30.2516	2.30638	63.1212	3.97298	gi|568855129|ref|XP_006481161.1| PREDICTED: WEB family protein At2g38370-like isoform X1 [Citrus sinensis] gi|568855131|ref|XP_006481162.1| PREDICTED: WEB family protein At2g38370-like isoform X2 [Citrus sinensis]
MSTRG.16268	3.37923	2.4803	0.0434377	0.0481997	gi|567902570|ref|XP_006443773.1| hypothetical protein CICLE_v10018912mg [Citrus clementina] gi|568851594|ref|XP_006479474.1| PREDICTED: exocyst complex component EXO84B-like [Citrus sinensis] gi|557546035|gb|ESR57013.1| hypothetical protein CICLE_v10018912mg [Citrus clementina]
MSTRG.16422	6.16676	2.30327	0	0.006486	gi|568879235|ref|XP_006492566.1| PREDICTED: putative disease resistance protein RGA1-like [Citrus sinensis]
MSTRG.16665	7.58369	7.93957	1.04325	1.02487	gi|641857276|gb|KDO76021.1| hypothetical protein CISIN_1g000306mg [Citrus sinensis]
MSTRG.16680	22.107	10.3413	0.996809	0.298942	gi|568845700|ref|XP_006476705.1| PREDICTED: transcription factor bHLH79-like [Citrus sinensis]
MSTRG.17410	18.7011	18.8804	1.65451	2.48831	gi|590576991|ref|XP_007013110.1| Basic helix-loop-helix DNA-binding superfamily protein [Theobroma cacao] gi|508783473|gb|EOY30729.1| Basic helix-loop-helix DNA-binding superfamily protein [Theobroma cacao]
MSTRG.17862	86.0394	89.5542	0.144691	0.220083	gi|590646114|ref|XP_007031532.1| Glutaredoxin family protein [Theobroma cacao] gi|508710561|gb|EOY02458.1| Glutaredoxin family protein [Theobroma cacao]
MSTRG.17882	14.9638	14.2129	0.269817	0.516086	gi|568832174|ref|XP_006470317.1| PREDICTED: serine/threonine-protein kinase fray2-like isoform X1 [Citrus sinensis] gi|568832176|ref|XP_006470318.1| PREDICTED: serine/threonine-protein kinase fray2-like isoform X2 [Citrus sinensis] gi|568832178|ref|XP_006470319.1| PREDICTED: serine/threonine-protein kinase fray2-like isoform X3 [Citrus sinensis] gi|568832180|ref|XP_006470320.1| PREDICTED: serine/…
MSTRG.17892	35.6373	26.9517	3.50306	3.42782	gi|729329592|ref|XP_010536201.1| PREDICTED: NADH dehydrogenase [ubiquinone] iron-sulfur protein 7, mitochondrial [Tarenaya hassleriana]
MSTRG.1818	11.5375	11.2394	0	0	gi|641856336|gb|KDO75116.1| hypothetical protein CISIN_1g0099331mg, partial [Citrus sinensis] gi|641856337|gb|KDO75117.1| hypothetical protein CISIN_1g0099331mg, partial [Citrus sinensis] gi|641856338|gb|KDO75118.1| hypothetical protein CISIN_1g0099331mg, partial [Citrus sinensis]
MSTRG.18329	9.80743	2.92583	0.011698	0.00688767	gi|567921544|ref|XP_006452778.1| hypothetical protein CICLE_v10007558mg [Citrus clementina] gi|557556004|gb|ESR66018.1| hypothetical protein CICLE_v10007558mg [Citrus clementina]
MSTRG.18383	25.7547	11.7022	0	0.289161	gi|641830757|gb|KDO49836.1| hypothetical protein CISIN_1g013595mg [Citrus sinensis]
MSTRG.18640	10.7755	12.3927	15.6521	17.4913	gi|567875423|ref|XP_006430301.1| hypothetical protein CICLE_v10013782mg [Citrus clementina] gi|557532358|gb|ESR43541.1| hypothetical protein CICLE_v10013782mg [Citrus clementina]
MSTRG.19034	4.9052	2.5246	0.017871	0.016219	gi|670427925|ref|XP_008654709.1| PREDICTED: uncharacterized protein LOC100276428 isoform X1 [Zea mays]
MSTRG.19050	43.6165	20.9194	0.012432	0.074458	gi|460384793|ref|XP_004238093.1| PREDICTED: probable strigolactone esterase DAD2 [Solanum lycopersicum]
MSTRG.19051	54.087	21.4578	0.0151083	0.0216747	gi|629098299|gb|KCW64064.1| hypothetical protein EUGRSUZ_G01726 [Eucalyptus grandis]
MSTRG.19225	10.6002	16.2058	0	0.480284	gi|641825225|gb|KDO44502.1| hypothetical protein CISIN_1g008560mg [Citrus sinensis]
MSTRG.20111	11.9629	14.3647	0	0	gi|567903322|ref|XP_006444149.1| hypothetical protein CICLE_v10020022mg [Citrus clementina] gi|568852227|ref|XP_006479781.1| PREDICTED: uncharacterized protein LOC102630764 [Citrus sinensis] gi|557546411|gb|ESR57389.1| hypothetical protein CICLE_v10020022mg [Citrus clementina] gi|641849967|gb|KDO68841.1| hypothetical protein CISIN_1g012195mg [Citrus sinensis]
MSTRG.20249	5.29906	6.77383	0.017198	0.004442	gi|568869629|ref|XP_006488023.1| PREDICTED: protein-lysine methyltransferase METTL21D-like isoform X1 [Citrus sinensis]
MSTRG.20755	20.7099	31.833	3.64837	5.51057	gi|568879692|ref|XP_006492781.1| PREDICTED: cysteine synthase, chloroplastic/chromoplastic-like [Citrus sinensis]
MSTRG.20802	1.61491	7.03532	4.52433	13.3887	gi|568840032|ref|XP_006473975.1| PREDICTED: AP2/ERF and B3 domain-containing transcription factor At1g51120-like [Citrus sinensis] gi|641840491|gb|KDO59411.1| hypothetical protein CISIN_1g018549mg [Citrus sinensis]
MSTRG.20996	16.6547	7.23892	1.0914	0.162439	gi|590672454|ref|XP_007038616.1| IQ-domain 24, putative [Theobroma cacao] gi|508775861|gb|EOY23117.1| IQ-domain 24, putative [Theobroma cacao]
MSTRG.2103	11.8791	11.2297	13.4076	8.41441	gi|643734053|gb|KDP40896.1| hypothetical protein JCGZ_24895 [Jatropha curcas]
MSTRG.21154	12.0274	8.7951	0.404631	0.615544	gi|629098504|gb|KCW64269.1| hypothetical protein EUGRSUZ_G01905 [Eucalyptus grandis]
MSTRG.21299	4.9444	6.60306	0	0	gi|568838094|ref|XP_006473052.1| PREDICTED: uncharacterized protein LOC102612442 [Citrus sinensis]
MSTRG.21344	53.7037	75.4865	6.09608	6.51692	gi|567916250|ref|XP_006450131.1| hypothetical protein CICLE_v10009324mg [Citrus clementina] gi|557553357|gb|ESR63371.1| hypothetical protein CICLE_v10009324mg [Citrus clementina] gi|641848348|gb|KDO67225.1| hypothetical protein CISIN_1g026269mg [Citrus sinensis]
MSTRG.21371	20.004	16.0173	2.54675	2.11049	gi|568838639|ref|XP_006473316.1| PREDICTED: THO complex subunit 5 homolog [Citrus sinensis]
MSTRG.21458	37.0939	86.3838	0.397497	0.620008	gi|567853824|ref|XP_006420032.1| hypothetical protein CICLE_v10005931mg [Citrus clementina] gi|557521905|gb|ESR33272.1| hypothetical protein CICLE_v10005931mg [Citrus clementina]
MSTRG.21546	22.7161	36.219	0.0340697	0.0361733
MSTRG.21668	17.0478	22.917	0.0367597	0.148081	gi|297743775|emb|CBI36658.3| unnamed protein product [Vitis vinifera]
MSTRG.21766	11.4389	6.85197	0.154444	0.122339	gi|590628410|ref|XP_007026711.1| S-adenosyl-L-methionine-dependent methyltransferases superfamily protein isoform 1 [Theobroma cacao] gi|508715316|gb|EOY07213.1| S-adenosyl-L-methionine-dependent methyltransferases superfamily protein isoform 1 [Theobroma cacao]
MSTRG.21772	20.9386	27.9845	0.081249	0.256069	gi|802750774|ref|XP_012087871.1| PREDICTED: high mobility group B protein 1 isoform X1 [Jatropha curcas] gi|643710253|gb|KDP24460.1| hypothetical protein JCGZ_25024 [Jatropha curcas]
MSTRG.21885	29.4815	17.0019	0.0217423	0.00746567	gi|595887375|ref|XP_007213385.1| hypothetical protein PRUPE_ppa026473mg [Prunus persica] gi|462409250|gb|EMJ14584.1| hypothetical protein PRUPE_ppa026473mg [Prunus persica]
MSTRG.21918	4.85177	8.66746	0.06334	0.203066	gi|567873003|ref|XP_006429091.1| hypothetical protein CICLE_v10011895mg [Citrus clementina] gi|568854432|ref|XP_006480830.1| PREDICTED: protein kinase APK1A, chloroplastic-like [Citrus sinensis] gi|557531148|gb|ESR42331.1| hypothetical protein CICLE_v10011895mg [Citrus clementina]
MSTRG.22239	1.93632	1.68587	4.44586	2.64977	gi|567907155|ref|XP_006445891.1| hypothetical protein CICLE_v10014661mg [Citrus clementina] gi|557548502|gb|ESR59131.1| hypothetical protein CICLE_v10014661mg [Citrus clementina]
MSTRG.22389	11.3015	7.72986	0.980495	0.948971	gi|641830941|gb|KDO50014.1| hypothetical protein CISIN_1g0193851mg, partial [Citrus sinensis]
MSTRG.23138	30.7018	72.4173	1.14035	3.11003	gi|568879924|ref|XP_006492895.1| PREDICTED: rhodanese-like domain-containing protein 9, chloroplastic-like [Citrus sinensis] gi|641831101|gb|KDO50170.1| hypothetical protein CISIN_1g025953mg [Citrus sinensis]
MSTRG.23139	64.5454	67.09	3.07679	3.50677	gi|359474945|ref|XP_002283498.2| PREDICTED: ankyrin repeat domain-containing protein 2 isoform X1 [Vitis vinifera] gi|731382512|ref|XP_010645415.1| PREDICTED: ankyrin repeat domain-containing protein 2 isoform X1 [Vitis vinifera] gi|297744439|emb|CBI37701.3| unnamed protein product [Vitis vinifera]
MSTRG.23183	25.9652	88.7959	3.72296	12.4286	gi|528225655|gb|AGS32266.1| CONSTANS-like protein [Litchi chinensis]
MSTRG.23520	13.6025	18.665	4.48312	6.06899	gi|568868866|ref|XP_006487669.1| PREDICTED: beta-galactosidase-like [Citrus sinensis]
MSTRG.24073	9.99641	5.62261	0.30433	0.123235	gi|567887308|ref|XP_006436176.1| hypothetical protein CICLE_v10030687mg [Citrus clementina] gi|568865199|ref|XP_006485965.1| PREDICTED: TBC1 domain family member 8B-like [Citrus sinensis] gi|557538372|gb|ESR49416.1| hypothetical protein CICLE_v10030687mg [Citrus clementina]
MSTRG.24197	24.1129	21.2456	1.66755	1.32424	gi|593332443|ref|XP_007139647.1| hypothetical protein PHAVU_008G047400g, partial [Phaseolus vulgaris] gi|561012780|gb|ESW11641.1| hypothetical protein PHAVU_008G047400g, partial [Phaseolus vulgaris]
MSTRG.2442	3.76599	2.41595	0	0	gi|567875037|ref|XP_006430108.1| hypothetical protein CICLE_v10011702mg [Citrus clementina] gi|557532165|gb|ESR43348.1| hypothetical protein CICLE_v10011702mg [Citrus clementina]
MSTRG.24526	6.4998	6.85047	17.3109	14.8329	gi|641866192|gb|KDO84877.1| hypothetical protein CISIN_1g016870mg [Citrus sinensis]
MSTRG.24792	0	0	77.4848	207.097	gi|572152987|ref|NP_001275788.1| PSI reaction center subunit II [Citrus sinensis] gi|157678962|dbj|BAF80479.1| PSI reaction center subunit II [Citrus sinensis]
MSTRG.24827	7.71281	9.56702	0.0114347	0
MSTRG.2489	0	0	6.13712	9.94909
MSTRG.2495	9.58798	9.2839	0	0	gi|567910069|ref|XP_006447348.1| hypothetical protein CICLE_v10018370mg [Citrus clementina] gi|568877226|ref|XP_006491644.1| PREDICTED: pre-mRNA-processing factor 6-like [Citrus sinensis] gi|557549959|gb|ESR60588.1| hypothetical protein CICLE_v10018370mg [Citrus clementina]
MSTRG.24955	0.01372	0.001823	3.26735	6.43262	gi|567896690|ref|XP_006440833.1| hypothetical protein CICLE_v10018495mg [Citrus clementina] gi|557543095|gb|ESR54073.1| hypothetical protein CICLE_v10018495mg [Citrus clementina]
MSTRG.2502	8.31176	10.7216	0	0	gi|802614745|ref|XP_012074814.1| PREDICTED: phosphoglycolate phosphatase 2 [Jatropha curcas] gi|643726965|gb|KDP35530.1| hypothetical protein JCGZ_08968 [Jatropha curcas]
MSTRG.25150	0	0.0418037	2.66369	1.89653	gi|225434492|ref|XP_002275283.1| PREDICTED: gamma-interferon-inducible lysosomal thiol reductase isoform X2 [Vitis vinifera] gi|297745847|emb|CBI15903.3| unnamed protein product [Vitis vinifera]
MSTRG.25205	21.0707	16.9471	38.0326	30.8757	gi|743921773|ref|XP_011004955.1| PREDICTED: uncharacterized protein LOC105111335 [Populus euphratica]
MSTRG.25314	14.5872	40.7552	0.141281	0.690573	gi|590670784|ref|XP_007038153.1| DCD (Development and Cell Death) domain protein isoform 1 [Theobroma cacao] gi|508775398|gb|EOY22654.1| DCD (Development and Cell Death) domain protein isoform 1 [Theobroma cacao]
MSTRG.2546	0	0	3.43255	24.2759	gi|567905206|ref|XP_006445091.1| hypothetical protein CICLE_v10020379mg [Citrus clementina] gi|568875963|ref|XP_006491057.1| PREDICTED: zinc finger HIT domain-containing protein 2-like isoform X1 [Citrus sinensis] gi|568875965|ref|XP_006491058.1| PREDICTED: zinc finger HIT domain-containing protein 2-like isoform X2 [Citrus sinensis] gi|557547353|gb|ESR58331.1| hypothetical protein CICLE_v1002037…
MSTRG.2566	21.5042	29.0659	0	0	gi|568856609|ref|XP_006481873.1| PREDICTED: putative UPF0481 protein At3g02645-like [Citrus sinensis]
MSTRG.25821	11.0512	11.7871	1.70783	2.64455	gi|568862476|ref|XP_006484709.1| PREDICTED: cytochrome P450 89A2-like [Citrus sinensis]
MSTRG.25962	0.0414357	0.00779533	10.7343	6.64462	gi|225461658|ref|XP_002283128.1| PREDICTED: uncharacterized protein LOC100257263 [Vitis vinifera]
MSTRG.2616	15.6559	62.976	0	0	gi|310007371|gb|ADP00759.1| 14-3-3 protein [Litchi chinensis]
MSTRG.26376	8.04475	3.58913	43.522	22.6462	gi|641841567|gb|KDO60479.1| hypothetical protein CISIN_1g010439mg [Citrus sinensis]
MSTRG.26435	147.98	66.4051	16.229	7.44858	gi|641840642|gb|KDO59561.1| hypothetical protein CISIN_1g028622mg [Citrus sinensis]
MSTRG.26663	6.07626	8.69223	0.097574	0.138969	gi|374307307|gb|AEY78486.2| iron superoxide dismutase, partial [Litchi chinensis]
MSTRG.26714	8.07414	7.61597	0.007147	0.0739927	gi|225424764|ref|XP_002268394.1| PREDICTED: cyclin-D1-1 isoform X2 [Vitis vinifera] gi|296086502|emb|CBI32091.3| unnamed protein product [Vitis vinifera]
MSTRG.26942	22.8907	30.6867	27.0332	57.0331	gi|641832216|gb|KDO51255.1| hypothetical protein CISIN_1g007843mg [Citrus sinensis]
MSTRG.27152	8.59521	19.4822	15.4425	42.3231	gi|566214336|ref|XP_002324174.2| hypothetical protein POPTR_0018s05220g [Populus trichocarpa] gi|550318092|gb|EEF02739.2| hypothetical protein POPTR_0018s05220g [Populus trichocarpa]
MSTRG.27196	3.72695	4.28643	0	0	gi|590724166|ref|XP_007052389.1| Cytochrome P450, putative [Theobroma cacao] gi|508704650|gb|EOX96546.1| Cytochrome P450, putative [Theobroma cacao]
MSTRG.2728	0	0	5.80487	3.84234	gi|567879587|ref|XP_006432352.1| hypothetical protein CICLE_v10001331mg [Citrus clementina] gi|568883787|ref|XP_006494627.1| PREDICTED: protein ELC-like [Citrus sinensis] gi|557534474|gb|ESR45592.1| hypothetical protein CICLE_v10001331mg [Citrus clementina]
MSTRG.27891	7.50592	5.6993	0	0	gi|568827368|ref|XP_006468035.1| PREDICTED: F-box protein At5g46170-like isoform X1 [Citrus sinensis] gi|568827371|ref|XP_006468036.1| PREDICTED: F-box protein At5g46170-like isoform X2 [Citrus sinensis] gi|641856675|gb|KDO75441.1| hypothetical protein CISIN_1g014846mg [Citrus sinensis] gi|641856676|gb|KDO75442.1| hypothetical protein CISIN_1g014846mg [Citrus sinensis] gi|641856677|gb|KDO75443.1|…
MSTRG.2819	14.8953	17.1926	0	0	gi|567879211|ref|XP_006432164.1| hypothetical protein CICLE_v10002244mg [Citrus clementina] gi|567879213|ref|XP_006432165.1| hypothetical protein CICLE_v10002244mg [Citrus clementina] gi|568821177|ref|XP_006465066.1| PREDICTED: uncharacterized protein LOC102630478 isoform X1 [Citrus sinensis] gi|557534286|gb|ESR45404.1| hypothetical protein CICLE_v10002244mg [Citrus clementina] gi|557534287|gb|ES…
MSTRG.28208	18.6953	15.8188	0.114649	0.011842	gi|225446283|ref|XP_002269268.1| PREDICTED: probable 18S rRNA (guanine-N(7))-methyltransferase [Vitis vinifera] gi|296090305|emb|CBI40124.3| unnamed protein product [Vitis vinifera]
MSTRG.28529	18.2039	14.5037	1.15092	1.37841	gi|641860601|gb|KDO79290.1| hypothetical protein CISIN_1g000724mg [Citrus sinensis]
MSTRG.28551	7.87944	9.24868	0	0	gi|645239329|ref|XP_008226076.1| PREDICTED: F-box/kelch-repeat protein At3g06240-like [Prunus mume]
MSTRG.28693	10.796	9.56566	0.019048	0.00794067	gi|566203657|ref|XP_006375417.1| hypothetical protein POPTR_0014s10800g [Populus trichocarpa] gi|118486938|gb|ABK95302.1| unknown [Populus trichocarpa] gi|550323944|gb|ERP53214.1| hypothetical protein POPTR_0014s10800g [Populus trichocarpa]
MSTRG.29170	2.84558	4.03472	0	0	gi|567895364|ref|XP_006440170.1| hypothetical protein CICLE_v10021868mg [Citrus clementina] gi|557542432|gb|ESR53410.1| hypothetical protein CICLE_v10021868mg [Citrus clementina]
MSTRG.29440	2.65963	10.3561	0	0	gi|567874195|ref|XP_006429687.1| hypothetical protein CICLE_v10011920mg [Citrus clementina] gi|567874197|ref|XP_006429688.1| hypothetical protein CICLE_v10011920mg [Citrus clementina] gi|568855381|ref|XP_006481285.1| PREDICTED: uncharacterized protein At2g24330-like isoform X1 [Citrus sinensis] gi|568855383|ref|XP_006481286.1| PREDICTED: uncharacterized protein At2g24330-like isoform X2 [Citrus s…
MSTRG.29442	10.2711	7.2684	0	0	gi|255547518|ref|XP_002514816.1| acyl carrier protein, putative [Ricinus communis] gi|223545867|gb|EEF47370.1| acyl carrier protein, putative [Ricinus communis]
MSTRG.29604	4.25247	3.84333	7.91684	5.75083	gi|345540710|gb|AEO09335.1| GTP-binding protein Obg2 [Dimocarpus longan]
MSTRG.29727	4.07835	10.1533	1.86192	3.54778	gi|595793701|ref|XP_007200599.1| hypothetical protein PRUPE_ppa012136mg [Prunus persica] gi|645259779|ref|XP_008235525.1| PREDICTED: uncharacterized protein LOC103334350 [Prunus mume] gi|462395999|gb|EMJ01798.1| hypothetical protein PRUPE_ppa012136mg [Prunus persica]
MSTRG.2985	16.7459	23.2649	0.042853	0	gi|568848188|ref|XP_006477901.1| PREDICTED: uncharacterized protein LOC102620562 [Citrus sinensis]
MSTRG.30225	40.0476	52.2003	2.34854	3.18609	gi|568850736|ref|XP_006479056.1| PREDICTED: disease resistance protein At4g27190-like isoform X2 [Citrus sinensis]
MSTRG.30402	8.10843	5.97111	0.016726	0	gi|567901396|ref|XP_006443186.1| hypothetical protein CICLE_v10019553mg [Citrus clementina] gi|568850414|ref|XP_006478909.1| PREDICTED: E3 ubiquitin-protein ligase synoviolin-like [Citrus sinensis] gi|557545448|gb|ESR56426.1| hypothetical protein CICLE_v10019553mg [Citrus clementina]
MSTRG.3051	12.0498	4.46592	0	0	gi|643716886|gb|KDP28512.1| hypothetical protein JCGZ_14283 [Jatropha curcas]
MSTRG.30740	6.90928	12.2471	9.25116	10.677	gi|568821344|ref|XP_006465141.1| PREDICTED: protein FAM32A-like isoform X1 [Citrus sinensis] gi|568821346|ref|XP_006465142.1| PREDICTED: protein FAM32A-like isoform X2 [Citrus sinensis] gi|641827661|gb|KDO46839.1| hypothetical protein CISIN_1g032651mg [Citrus sinensis] gi|641827662|gb|KDO46840.1| hypothetical protein CISIN_1g032651mg [Citrus sinensis] gi|641827663|gb|KDO46841.1| hypothetical prot…
MSTRG.30973	6.44941	14.9899	0.379418	3.5094	gi|568869438|ref|XP_006487930.1| PREDICTED: F-box protein CPR30-like [Citrus sinensis]
MSTRG.31022	0.00950733	0.0131977	2.39623	4.75261	gi|694361904|ref|XP_009360557.1| PREDICTED: membrane-anchored ubiquitin-fold protein 1-like [Pyrus x bretschneideri] gi|694361907|ref|XP_009360558.1| PREDICTED: membrane-anchored ubiquitin-fold protein 1-like [Pyrus x bretschneideri]
MSTRG.31171	3.8244	5.44475	0	0	gi|590594814|ref|XP_007017959.1| Repressor of lrx1 [Theobroma cacao] gi|508723287|gb|EOY15184.1| Repressor of lrx1 [Theobroma cacao]
MSTRG.31214	0	0.019541	2.60299	3.19598	gi|641822459|gb|KDO41974.1| hypothetical protein CISIN_1g007863mg [Citrus sinensis]
MSTRG.31629	21.6158	25.0997	0	0	gi|643732430|gb|KDP39526.1| hypothetical protein JCGZ_02546 [Jatropha curcas]
MSTRG.32121	120.497	70.5241	2.32987	4.81917	gi|743798011|ref|XP_011009559.1| PREDICTED: translin-associated protein X isoform X2 [Populus euphratica]
MSTRG.32254	32.5916	19.2451	0.0502627	0.0900047	gi|641824433|gb|KDO43769.1| hypothetical protein CISIN_1g008254mg [Citrus sinensis] gi|641824434|gb|KDO43770.1| hypothetical protein CISIN_1g008254mg [Citrus sinensis]
MSTRG.32458	3.86204	2.16612	6.71256	5.09148	gi|567888052|ref|XP_006436548.1| hypothetical protein CICLE_v10032582mg [Citrus clementina] gi|567888054|ref|XP_006436549.1| hypothetical protein CICLE_v10032582mg [Citrus clementina] gi|568863762|ref|XP_006485300.1| PREDICTED: uncharacterized protein LOC102621133 isoform X3 [Citrus sinensis] gi|568863764|ref|XP_006485301.1| PREDICTED: uncharacterized protein LOC102621133 isoform X4 [Citrus sinen…
MSTRG.32748	5.71746	8.08125	0.42567	0.403133	gi|225434323|ref|XP_002265847.1| PREDICTED: eukaryotic translation initiation factor 2 subunit beta [Vitis vinifera]
MSTRG.33567	4.0649	6.89359	0.0842607	0.018558	gi|802551555|ref|XP_012064862.1| PREDICTED: protein disulfide-isomerase 5-1 [Jatropha curcas]
MSTRG.33856	54.2172	30.3893	51.2666	21.6199	gi|568838750|ref|XP_006473368.1| PREDICTED: uroporphyrinogen-III synthase, chloroplastic-like isoform X5 [Citrus sinensis]
MSTRG.33939	0.220075	2.54985	2.76362	5.22964	gi|815872015|gb|AKE49459.1| NBS-LRR disease resistance protein NBS44 [Dimocarpus longan]
MSTRG.34381	8.74311	5.94694	0.00575233	0	gi|590639468|ref|XP_007029678.1| AIG2-like (avirulence induced gene) family protein [Theobroma cacao] gi|508718283|gb|EOY10180.1| AIG2-like (avirulence induced gene) family protein [Theobroma cacao]
MSTRG.34468	7.08187	10.1247	9.83572	14.1166	gi|400532033|gb|AFP87136.1| glutathione peroxidase 3 [Dimocarpus longan]
MSTRG.34532	31.7999	3.38335	0.139647	0.0282997	gi|641833629|gb|KDO52639.1| hypothetical protein CISIN_1g000823mg [Citrus sinensis]
MSTRG.34781	4.66185	11.5542	0.0209613	0.0239367	gi|567884113|ref|XP_006434615.1| hypothetical protein CICLE_v10002467mg [Citrus clementina] gi|567884115|ref|XP_006434616.1| hypothetical protein CICLE_v10002467mg [Citrus clementina] gi|557536737|gb|ESR47855.1| hypothetical protein CICLE_v10002467mg [Citrus clementina] gi|557536738|gb|ESR47856.1| hypothetical protein CICLE_v10002467mg [Citrus clementina]
MSTRG.35046	40.4424	26.0076	0.247194	0.109201	gi|568836380|ref|XP_006472222.1| PREDICTED: transcription factor bHLH149-like [Citrus sinensis] gi|641862960|gb|KDO81647.1| hypothetical protein CISIN_1g035883mg [Citrus sinensis]
MSTRG.35092	16.1287	8.91823	0.048971	0.0145113	gi|922335550|ref|XP_013445765.1| ubiquitin-conjugating enzyme [Medicago truncatula] gi|657374188|gb|KEH19791.1| ubiquitin-conjugating enzyme [Medicago truncatula]
MSTRG.35233	15.6086	19.6289	0.249896	0.172678	gi|568829217|ref|XP_006468925.1| PREDICTED: probable leucine-rich repeat receptor-like protein kinase At5g49770-like isoform X5 [Citrus sinensis]
MSTRG.35248	12.4778	22.5299	0.2	0.148951	gi|567899992|ref|XP_006442484.1| hypothetical protein CICLE_v10020367mg [Citrus clementina] gi|557544746|gb|ESR55724.1| hypothetical protein CICLE_v10020367mg [Citrus clementina]
MSTRG.35458	3.2211	2.96699	0	0.695526	gi|567905780|ref|XP_006445378.1| hypothetical protein CICLE_v10021618mg [Citrus clementina] gi|568819853|ref|XP_006464458.1| PREDICTED: uncharacterized protein LOC102611404 [Citrus sinensis] gi|557547640|gb|ESR58618.1| hypothetical protein CICLE_v10021618mg [Citrus clementina] gi|641866895|gb|KDO85579.1| hypothetical protein CISIN_1g023946mg [Citrus sinensis]
MSTRG.35630	22.5264	32.9162	1.11457	1.90028	gi|568854229|ref|XP_006480734.1| PREDICTED: diaminopimelate epimerase, chloroplastic-like [Citrus sinensis]
MSTRG.3580	12.0129	16.0031	13.6652	10.865	gi|641846532|gb|KDO65415.1| hypothetical protein CISIN_1g028975mg [Citrus sinensis] gi|641846533|gb|KDO65416.1| hypothetical protein CISIN_1g028975mg [Citrus sinensis] gi|641846534|gb|KDO65417.1| hypothetical protein CISIN_1g028975mg [Citrus sinensis] gi|641846535|gb|KDO65418.1| hypothetical protein CISIN_1g028975mg [Citrus sinensis] gi|641846536|gb|KDO65419.1| hypothetical protein CISIN_1g028975…
MSTRG.36084	0	0	2.73152	15.331	gi|567882711|ref|XP_006433914.1| hypothetical protein CICLE_v10001481mg [Citrus clementina] gi|557536036|gb|ESR47154.1| hypothetical protein CICLE_v10001481mg [Citrus clementina]
MSTRG.36148	3.23739	3.27717	0.0364353	0.145678	gi|511537412|gb|AGN88924.1| FVE protein [Litchi chinensis]
MSTRG.36758	7.62471	9.61123	0	0.000956667	gi|449451549|ref|XP_004143524.1| PREDICTED: soluble inorganic pyrophosphatase 1 isoform X1 [Cucumis sativus]
MSTRG.36906	22.114	2.21925	0.604306	0.069862	gi|567866121|ref|XP_006425683.1| hypothetical protein CICLE_v10027168mg [Citrus clementina] gi|557527673|gb|ESR38923.1| hypothetical protein CICLE_v10027168mg [Citrus clementina]
MSTRG.37265	31.2616	33.4316	1.68029	2.48595	gi|567875917|ref|XP_006430548.1| hypothetical protein CICLE_v10011438mg [Citrus clementina] gi|567875919|ref|XP_006430549.1| hypothetical protein CICLE_v10011438mg [Citrus clementina] gi|557532605|gb|ESR43788.1| hypothetical protein CICLE_v10011438mg [Citrus clementina] gi|557532606|gb|ESR43789.1| hypothetical protein CICLE_v10011438mg [Citrus clementina]
MSTRG.37592	3.19388	2.13947	5.81943	3.6157	gi|567883131|ref|XP_006434124.1| hypothetical protein CICLE_v10001583mg [Citrus clementina] gi|557536246|gb|ESR47364.1| hypothetical protein CICLE_v10001583mg [Citrus clementina]
MSTRG.37604	15.2583	17.6532	0.103816	0.109544	gi|567869547|ref|XP_006427395.1| hypothetical protein CICLE_v10025737mg [Citrus clementina] gi|557529385|gb|ESR40635.1| hypothetical protein CICLE_v10025737mg [Citrus clementina]
MSTRG.37699	7.42998	2.28722	0.0898993	0.0528997	gi|567887162|ref|XP_006436103.1| hypothetical protein CICLE_v10031139mg [Citrus clementina] gi|568865319|ref|XP_006486023.1| PREDICTED: beta-hexosaminidase 1-like [Citrus sinensis] gi|557538299|gb|ESR49343.1| hypothetical protein CICLE_v10031139mg [Citrus clementina]
MSTRG.37838	3.51266	5.21893	0.0888767	0.0898197	gi|568869375|ref|XP_006487903.1| PREDICTED: F-box protein CPR30-like [Citrus sinensis]
MSTRG.38060	5.05305	12.2619	6.67592	18.0467	gi|567886496|ref|XP_006435770.1| hypothetical protein CICLE_v10032544mg [Citrus clementina] gi|568865887|ref|XP_006486299.1| PREDICTED: uncharacterized protein LOC102624918 [Citrus sinensis] gi|557537966|gb|ESR49010.1| hypothetical protein CICLE_v10032544mg [Citrus clementina] gi|641850049|gb|KDO68922.1| hypothetical protein CISIN_1g025569mg [Citrus sinensis]
MSTRG.38101	5.05528	3.97438	0.120832	0.160554	gi|567852267|ref|XP_006419297.1| hypothetical protein CICLE_v10006242mg [Citrus clementina] gi|557521170|gb|ESR32537.1| hypothetical protein CICLE_v10006242mg [Citrus clementina]
MSTRG.38305	31.4926	22.1411	51.6241	44.7903	gi|568843097|ref|XP_006475458.1| PREDICTED: zinc finger CCCH domain-containing protein 64-like [Citrus sinensis] gi|641838852|gb|KDO57790.1| hypothetical protein CISIN_1g007415mg [Citrus sinensis]
MSTRG.38749	16.9756	33.895	4.94512	5.821	gi|567852559|ref|XP_006419443.1| hypothetical protein CICLE_v10004470mg [Citrus clementina] gi|557521316|gb|ESR32683.1| hypothetical protein CICLE_v10004470mg [Citrus clementina]
MSTRG.38785	8.73034	15.232	0.486917	0.768913	gi|255570224|ref|XP_002526072.1| conserved hypothetical protein [Ricinus communis] gi|223534569|gb|EEF36266.1| conserved hypothetical protein [Ricinus communis]
MSTRG.38853	22.5565	19.9565	0.0990817	0.140436	gi|802547103|ref|XP_012088552.1| PREDICTED: CASP-like protein 5B2 [Jatropha curcas] gi|643739068|gb|KDP44882.1| hypothetical protein JCGZ_01382 [Jatropha curcas]
MSTRG.38862	5.18498	5.99612	2.34373	2.55169	gi|695000719|ref|XP_009413157.1| PREDICTED: dynamin-2A-like [Musa acuminata subsp. malaccensis]
MSTRG.38919	20.1	12.9414	28.9802	27.6844	gi|568867453|ref|XP_006487052.1| PREDICTED: U-box domain-containing protein 26-like [Citrus sinensis] gi|641840811|gb|KDO59728.1| hypothetical protein CISIN_1g014817mg [Citrus sinensis]
MSTRG.39181	13.9399	21.8272	0.616811	0.645427	gi|590608922|ref|XP_007021399.1| Uncharacterized protein TCM_031425 [Theobroma cacao] gi|508721027|gb|EOY12924.1| Uncharacterized protein TCM_031425 [Theobroma cacao]
MSTRG.39350	0.752623	1.77904	2.7122	3.46015	gi|743942539|ref|XP_011015765.1| PREDICTED: DNA polymerase delta subunit 4 [Populus euphratica]
MSTRG.39385	0	0.0169037	9.92655	144.08	gi|641845242|gb|KDO64130.1| hypothetical protein CISIN_1g039267mg [Citrus sinensis]
MSTRG.39757	0.0420817	0.0889537	8.90134	7.07929	gi|590653736|ref|XP_007033505.1| Aminophospholipid ATPase isoform 1 [Theobroma cacao] gi|590653742|ref|XP_007033507.1| Aminophospholipid ATPase isoform 1 [Theobroma cacao] gi|590653753|ref|XP_007033510.1| Aminophospholipid ATPase isoform 1 [Theobroma cacao] gi|508712534|gb|EOY04431.1| Aminophospholipid ATPase isoform 1 [Theobroma cacao] gi|508712536|gb|EOY04433.1| Aminophospholipid ATPase isoform…
MSTRG.3981	11.3608	31.9747	0	0.045211	gi|567914415|ref|XP_006449521.1| hypothetical protein CICLE_v10015509mg [Citrus clementina] gi|557552132|gb|ESR62761.1| hypothetical protein CICLE_v10015509mg [Citrus clementina]
MSTRG.39889	32.5212	37.7882	0.241249	0.184648	gi|568825667|ref|XP_006467199.1| PREDICTED: UPF0481 protein At3g47200-like [Citrus sinensis] gi|641845929|gb|KDO64814.1| hypothetical protein CISIN_1g014110mg [Citrus sinensis]
MSTRG.40165	11.1638	10.7247	0.816421	0.534636	gi|255555606|ref|XP_002518839.1| conserved hypothetical protein [Ricinus communis] gi|223542012|gb|EEF43557.1| conserved hypothetical protein [Ricinus communis]
MSTRG.40450	11.7438	15.1437	0.06212	0.256891	gi|568821437|ref|XP_006465183.1| PREDICTED: uncharacterized protein LOC102619737 [Citrus sinensis]
MSTRG.40633	9.59848	8.38401	3.39299	3.26446	gi|567887810|ref|XP_006436427.1| hypothetical protein CICLE_v10032124mg [Citrus clementina] gi|568864615|ref|XP_006485688.1| PREDICTED: mRNA-decapping enzyme subunit 2-like isoform X1 [Citrus sinensis] gi|568864617|ref|XP_006485689.1| PREDICTED: mRNA-decapping enzyme subunit 2-like isoform X2 [Citrus sinensis] gi|557538623|gb|ESR49667.1| hypothetical protein CICLE_v10032124mg [Citrus clementina] …
MSTRG.40952	2.51085	2.69784	7.07502	6.9088	gi|769810364|ref|XP_011623809.1| PREDICTED: ATP synthase subunit epsilon, mitochondrial [Amborella trichopoda]
MSTRG.41045	0	0.157276	5.55139	9.22639	gi|568879803|ref|XP_006492835.1| PREDICTED: E3 ubiquitin-protein ligase SINAT2-like isoform X1 [Citrus sinensis] gi|568879805|ref|XP_006492836.1| PREDICTED: E3 ubiquitin-protein ligase SINAT2-like isoform X2 [Citrus sinensis] gi|568879807|ref|XP_006492837.1| PREDICTED: E3 ubiquitin-protein ligase SINAT2-like isoform X3 [Citrus sinensis] gi|568879809|ref|XP_006492838.1| PREDICTED: E3 ubiquitin-pro…
MSTRG.41102	2.54158	8.87161	0.355237	2.45004	gi|567874611|ref|XP_006429895.1| hypothetical protein CICLE_v10011813mg [Citrus clementina] gi|568879825|ref|XP_006492846.1| PREDICTED: uncharacterized protein LOC102622440 [Citrus sinensis] gi|557531952|gb|ESR43135.1| hypothetical protein CICLE_v10011813mg [Citrus clementina] gi|641852032|gb|KDO70902.1| hypothetical protein CISIN_1g014562mg [Citrus sinensis]
MSTRG.41197	13.79	12.5619	0.528392	1.61044	gi|567903614|ref|XP_006444295.1| hypothetical protein CICLE_v10018538mg [Citrus clementina] gi|557546557|gb|ESR57535.1| hypothetical protein CICLE_v10018538mg [Citrus clementina]
MSTRG.41266	0	0	3.69883	4.76412	gi|567884165|ref|XP_006434641.1| hypothetical protein CICLE_v10003606mg [Citrus clementina] gi|557536763|gb|ESR47881.1| hypothetical protein CICLE_v10003606mg [Citrus clementina]
MSTRG.41356	2.94733	6.87245	0.376001	0.640303	gi|590617026|ref|XP_007023672.1| Long-chain base1 isoform 1 [Theobroma cacao] gi|590617030|ref|XP_007023673.1| Long-chain base1 isoform 1 [Theobroma cacao] gi|590617033|ref|XP_007023674.1| Long-chain base1 isoform 1 [Theobroma cacao] gi|508779038|gb|EOY26294.1| Long-chain base1 isoform 1 [Theobroma cacao] gi|508779039|gb|EOY26295.1| Long-chain base1 isoform 1 [Theobroma cacao] gi|508779040|gb|EOY…
MSTRG.41362	6.86778	11.7449	0.705261	0.549653	gi|823190725|ref|XP_012491238.1| PREDICTED: probable sodium-coupled neutral amino acid transporter 6 [Gossypium raimondii] gi|823190728|ref|XP_012491240.1| PREDICTED: probable sodium-coupled neutral amino acid transporter 6 [Gossypium raimondii] gi|763775858|gb|KJB42981.1| hypothetical protein B456_007G178200 [Gossypium raimondii] gi|763775859|gb|KJB42982.1| hypothetical protein B456_007G178200 […
MSTRG.41753	6.61596	7.43963	9.84289	10.7378	gi|567893732|ref|XP_006439354.1| hypothetical protein CICLE_v10019200mg [Citrus clementina] gi|568845044|ref|XP_006476389.1| PREDICTED: long chain acyl-CoA synthetase 4-like [Citrus sinensis] gi|557541616|gb|ESR52594.1| hypothetical protein CICLE_v10019200mg [Citrus clementina]
MSTRG.41778	0	0.01504	9.4381	4.08076	gi|567910601|ref|XP_006447614.1| hypothetical protein CICLE_v10016301mg [Citrus clementina] gi|568830727|ref|XP_006469640.1| PREDICTED: uncharacterized protein LOC102621740 [Citrus sinensis] gi|557550225|gb|ESR60854.1| hypothetical protein CICLE_v10016301mg [Citrus clementina]
MSTRG.42222	7.16713	9.256	0.0462057	0.104018	gi|590670204|ref|XP_007037990.1| SecE/sec61-gamma protein transport protein [Theobroma cacao] gi|508775235|gb|EOY22491.1| SecE/sec61-gamma protein transport protein [Theobroma cacao]
MSTRG.42227	28.5458	28.9085	3.19978	11.5746	gi|568883348|ref|XP_006494432.1| PREDICTED: uncharacterized protein LOC102614143 [Citrus sinensis]
MSTRG.42251	7.75642	9.01589	0.278927	0.546403	gi|567910215|ref|XP_006447421.1| hypothetical protein CICLE_v10017712mg, partial [Citrus clementina] gi|557550032|gb|ESR60661.1| hypothetical protein CICLE_v10017712mg, partial [Citrus clementina]
MSTRG.42619	166.731	53.907	0.265601	0.143708	gi|567916586|ref|XP_006450299.1| hypothetical protein CICLE_v10007391mg [Citrus clementina] gi|568859885|ref|XP_006483463.1| PREDICTED: dentin sialophosphoprotein-like [Citrus sinensis] gi|557553525|gb|ESR63539.1| hypothetical protein CICLE_v10007391mg [Citrus clementina]
MSTRG.42620	7.76608	6.62145	1.31423	1.64109	gi|225436662|ref|XP_002276538.1| PREDICTED: rhodanese-like/PpiC domain-containing protein 12 isoform X1 [Vitis vinifera] gi|296083867|emb|CBI24255.3| unnamed protein product [Vitis vinifera]
MSTRG.42628	10.6283	14.6361	0.96792	0.0438453	gi|568871303|ref|XP_006488829.1| PREDICTED: DNA replication complex GINS protein SLD5-like [Citrus sinensis]
MSTRG.42700	26.1531	24.2859	2.9444	2.9881	gi|567901070|ref|XP_006443023.1| hypothetical protein CICLE_v10021853mg [Citrus clementina] gi|568849964|ref|XP_006478703.1| PREDICTED: protein FAR-RED ELONGATED HYPOCOTYL 3-like [Citrus sinensis] gi|557545285|gb|ESR56263.1| hypothetical protein CICLE_v10021853mg [Citrus clementina] gi|641827056|gb|KDO46256.1| hypothetical protein CISIN_1g025623mg [Citrus sinensis]
MSTRG.42898	2.98138	5.32199	1.13953	1.4468	gi|568874677|ref|XP_006490440.1| PREDICTED: sec-independent protein translocase protein TATB, chloroplastic-like [Citrus sinensis]
MSTRG.42904	7.3341	8.80956	0.641806	0.818582	gi|567910713|ref|XP_006447670.1| hypothetical protein CICLE_v10014379mg [Citrus clementina] gi|568830625|ref|XP_006469593.1| PREDICTED: centromere/kinetochore protein zw10 homolog isoform X1 [Citrus sinensis] gi|557550281|gb|ESR60910.1| hypothetical protein CICLE_v10014379mg [Citrus clementina]
MSTRG.42987	4.44647	2.391	1.18225	0.563922	gi|568827478|ref|XP_006468085.1| PREDICTED: GPN-loop GTPase 3 homolog DEHA2G13222g-like isoform X2 [Citrus sinensis] gi|568827480|ref|XP_006468086.1| PREDICTED: GPN-loop GTPase 3 homolog DEHA2G13222g-like isoform X3 [Citrus sinensis]
MSTRG.43721	20.4303	46.7678	9.63489	19.9859	gi|590662670|ref|XP_007036012.1| Farnesyltransferase/geranylgeranyltransferase type-1 subunit alpha [Theobroma cacao] gi|508715041|gb|EOY06938.1| Farnesyltransferase/geranylgeranyltransferase type-1 subunit alpha [Theobroma cacao]
MSTRG.43827	3.07633	4.35836	0.157689	0.348318	gi|727543856|ref|XP_010445192.1| PREDICTED: uncharacterized protein LOC104727821 [Camelina sativa]
MSTRG.44005	40.2908	9.45452	1.13183	0.813852	gi|567879329|ref|XP_006432223.1| hypothetical protein CICLE_v10000585mg [Citrus clementina] gi|557534345|gb|ESR45463.1| hypothetical protein CICLE_v10000585mg [Citrus clementina]
MSTRG.44156	12.3217	6.36066	19.8295	10.6951	gi|567891889|ref|XP_006438465.1| hypothetical protein CICLE_v10032080mg [Citrus clementina] gi|557540661|gb|ESR51705.1| hypothetical protein CICLE_v10032080mg [Citrus clementina]
MSTRG.4417	9.19014	9.10195	0.0322497	0.0417623	gi|568865510|ref|XP_006486117.1| PREDICTED: uncharacterized protein LOC102623363 isoform X3 [Citrus sinensis]
MSTRG.44266	34.7423	30.4586	0.198038	0.16467	gi|802674210|ref|XP_012081703.1| PREDICTED: uncharacterized protein LOC105641714 isoform X2 [Jatropha curcas]
MSTRG.44504	11.1327	8.74776	0	0	gi|568845225|ref|XP_006476478.1| PREDICTED: reticulon-like protein B2-like [Citrus sinensis] gi|641857621|gb|KDO76366.1| hypothetical protein CISIN_1g039009mg [Citrus sinensis]
MSTRG.44518	3.00194	6.50921	0.025778	0.0362753	gi|641827025|gb|KDO46226.1| hypothetical protein CISIN_1g015096mg [Citrus sinensis] gi|641827026|gb|KDO46227.1| hypothetical protein CISIN_1g015096mg [Citrus sinensis] gi|641827027|gb|KDO46228.1| hypothetical protein CISIN_1g015096mg [Citrus sinensis] gi|641827028|gb|KDO46229.1| hypothetical protein CISIN_1g015096mg [Citrus sinensis]
MSTRG.44639	3.79706	2.65161	8.64414	4.39699	gi|802788722|ref|XP_012092148.1| PREDICTED: 2-methyl-6-phytyl-1,4-hydroquinone methyltransferase, chloroplastic [Jatropha curcas] gi|643704326|gb|KDP21390.1| hypothetical protein JCGZ_21861 [Jatropha curcas]
MSTRG.45175	15.9867	27.4602	3.30714	3.60307	gi|568851045|ref|XP_006479204.1| PREDICTED: serine/threonine-protein kinase MHK-like [Citrus sinensis]
MSTRG.45304	8.36861	8.02453	15.9774	17.6207	gi|568829808|ref|XP_006469208.1| PREDICTED: uncharacterized protein LOC102617537 [Citrus sinensis] gi|641845704|gb|KDO64590.1| hypothetical protein CISIN_1g007667mg [Citrus sinensis]
MSTRG.45907	15.4535	11.4605	2.01278	2.66063	gi|641866522|gb|KDO85207.1| hypothetical protein CISIN_1g018859mg [Citrus sinensis]
MSTRG.46150	12.503	10.1265	0	0	gi|568820483|ref|XP_006464747.1| PREDICTED: probable disease resistance protein At4g27220-like [Citrus sinensis]
MSTRG.46295	3.17374	5.4428	7.59216	19.0984	gi|568828615|ref|XP_006468638.1| PREDICTED: type II inositol 1,4,5-trisphosphate 5-phosphatase FRA3-like isoform X2 [Citrus sinensis]
MSTRG.46486	8.33459	14.134	0.275185	0.238174	gi|802725330|ref|XP_012086032.1| PREDICTED: dehydrogenase/reductase SDR family member 12 [Jatropha curcas] gi|643713265|gb|KDP26180.1| hypothetical protein JCGZ_22274 [Jatropha curcas]
MSTRG.46575	11.3562	24.8537	3.75075	8.67464	gi|590637066|ref|XP_007029014.1| Uncharacterized protein TCM_024932 [Theobroma cacao] gi|508717619|gb|EOY09516.1| Uncharacterized protein TCM_024932 [Theobroma cacao]
MSTRG.4662	2.21947	2.39706	0.0310207	0.0177417	gi|590721029|ref|XP_007051493.1| NC domain-containing protein-related [Theobroma cacao] gi|508703754|gb|EOX95650.1| NC domain-containing protein-related [Theobroma cacao]
MSTRG.47654	0.061408	0.0678393	12.653	7.52837	gi|567882501|ref|XP_006433809.1| hypothetical protein CICLE_v10000458mg [Citrus clementina] gi|557535931|gb|ESR47049.1| hypothetical protein CICLE_v10000458mg [Citrus clementina]
MSTRG.47775	3.82467	4.49541	5.81784	5.45009	gi|641858964|gb|KDO77654.1| hypothetical protein CISIN_1g003507mg [Citrus sinensis]
MSTRG.47851	0	0	4.44567	3.23385	gi|297737171|emb|CBI26372.3| unnamed protein product [Vitis vinifera]
MSTRG.48098	0	0.0282673	7.21425	4.32919	gi|224139966|ref|XP_002323362.1| hypothetical protein POPTR_0016s06630g [Populus trichocarpa] gi|222867992|gb|EEF05123.1| hypothetical protein POPTR_0016s06630g [Populus trichocarpa]
MSTRG.48268	73.6942	76.2426	1.80995	1.26686	gi|595802979|ref|XP_007201942.1| hypothetical protein PRUPE_ppa004452mg [Prunus persica] gi|462397473|gb|EMJ03141.1| hypothetical protein PRUPE_ppa004452mg [Prunus persica]
MSTRG.48910	5.694	9.92802	0.196304	0.303261	gi|823189981|ref|XP_012490998.1| PREDICTED: uncharacterized protein LOC105803392 [Gossypium raimondii] gi|763775572|gb|KJB42695.1| hypothetical protein B456_007G164300 [Gossypium raimondii]
MSTRG.48943	26.7662	25.1597	7.85443	10.1854	gi|568829891|ref|XP_006469248.1| PREDICTED: protein VAC14 homolog isoform X2 [Citrus sinensis]
MSTRG.48993	10.3454	9.83993	2.02029	1.34101	gi|661892609|emb|CDP03767.1| unnamed protein product [Coffea canephora]
MSTRG.49176	11.0416	5.65357	0	0	gi|568853275|ref|XP_006480289.1| PREDICTED: putative RNA polymerase II subunit B1 CTD phosphatase RPAP2 homolog [Citrus sinensis]
MSTRG.49253	17.462	19.6776	0.118932	0.201275	gi|356570092|ref|XP_003553225.1| PREDICTED: uncharacterized protein LOC100306619 [Glycine max] gi|255629099|gb|ACU14894.1| unknown [Glycine max]
MSTRG.49355	3.72198	7.87616	2.5657	5.27865	gi|567901104|ref|XP_006443040.1| hypothetical protein CICLE_v10022331mg [Citrus clementina] gi|568849942|ref|XP_006478694.1| PREDICTED: uncharacterized protein LOC102617489 [Citrus sinensis] gi|557545302|gb|ESR56280.1| hypothetical protein CICLE_v10022331mg [Citrus clementina]
MSTRG.49423	6.92025	7.93903	8.29857	7.33921	gi|629102822|gb|KCW68291.1| hypothetical protein EUGRSUZ_F01955 [Eucalyptus grandis]
MSTRG.49799	5.91601	8.57255	0.443765	0.99215	gi|641829413|gb|KDO48534.1| hypothetical protein CISIN_1g042307mg, partial [Citrus sinensis]
MSTRG.50034	3.07234	2.9124	2.23728	2.55918	gi|568840054|ref|XP_006473986.1| PREDICTED: uncharacterized protein LOC102629375 isoform X1 [Citrus sinensis] gi|568840056|ref|XP_006473987.1| PREDICTED: uncharacterized protein LOC102629375 isoform X2 [Citrus sinensis]
MSTRG.50810	11.3129	7.20338	0.757734	0.175386	gi|703125676|ref|XP_010103365.1| Outer membrane lipoprotein blc [Morus notabilis] gi|587907575|gb|EXB95572.1| Outer membrane lipoprotein blc [Morus notabilis]
MSTRG.51868	7.09599	6.26097	0.707636	0.661054	gi|703112225|ref|XP_010100062.1| hypothetical protein L484_013174 [Morus notabilis] gi|587892658|gb|EXB81233.1| hypothetical protein L484_013174 [Morus notabilis]
MSTRG.5190	2.70854	2.99961	0.130948	0.239704	gi|568877237|ref|XP_006491648.1| PREDICTED: rhodanese-like domain-containing protein 14, chloroplastic-like isoform X2 [Citrus sinensis] gi|568877907|ref|XP_006491959.1| PREDICTED: rhodanese-like domain-containing protein 14, chloroplastic-like [Citrus sinensis] gi|641840761|gb|KDO59679.1| hypothetical protein CISIN_1g026264mg [Citrus sinensis]
MSTRG.51947	18.7598	9.97629	1.91835	1.00823	gi|815872019|gb|AKE49461.1| NBS-LRR disease resistance protein NBS46 [Dimocarpus longan]
MSTRG.51978	3.4951	5.14412	0.289931	0.556721	gi|641843635|gb|KDO62534.1| hypothetical protein CISIN_1g015921mg [Citrus sinensis]
MSTRG.52032	18.5965	19.01	0.257561	0.255876	gi|567918482|ref|XP_006451247.1| hypothetical protein CICLE_v10008049mg [Citrus clementina] gi|568883075|ref|XP_006494325.1| PREDICTED: ninja-family protein mc410-like [Citrus sinensis] gi|557554473|gb|ESR64487.1| hypothetical protein CICLE_v10008049mg [Citrus clementina] gi|641847614|gb|KDO66493.1| hypothetical protein CISIN_1g010436mg [Citrus sinensis]
MSTRG.52123	48.4598	51.2913	0.115993	0	gi|763765098|gb|KJB32352.1| hypothetical protein B456_005G241300 [Gossypium raimondii]
MSTRG.52684	100.132	30.9995	0.321659	0.0741507	gi|567877677|ref|XP_006431397.1| hypothetical protein CICLE_v10000657mg [Citrus clementina] gi|557533519|gb|ESR44637.1| hypothetical protein CICLE_v10000657mg [Citrus clementina]
MSTRG.52906	9.61778	10.2912	0.208667	3.01293	gi|641833116|gb|KDO52135.1| hypothetical protein CISIN_1g007785mg [Citrus sinensis]
MSTRG.52922	10.6537	10.435	0.0150233	0.0245433	gi|568848476|ref|XP_006478034.1| PREDICTED: uncharacterized protein LOC102611484 isoform X2 [Citrus sinensis]
MSTRG.52925	10.8152	13.3616	0.0133367	0.0147997	gi|568825655|ref|XP_006467193.1| PREDICTED: UPF0481 protein At3g47200-like [Citrus sinensis]
MSTRG.53289	10.4966	4.78843	0	0	gi|728819288|gb|KHG03127.1| hypothetical protein F383_27157 [Gossypium arboreum]
MSTRG.53307	6.7056	5.21945	11.614	12.9511	gi|568844394|ref|XP_006476074.1| PREDICTED: uncharacterized protein LOC102618038 [Citrus sinensis] gi|641861064|gb|KDO79752.1| hypothetical protein CISIN_1g014018mg [Citrus sinensis]
MSTRG.53485	10.7657	19.2695	0.22913	0.818741	gi|641835553|gb|KDO54528.1| hypothetical protein CISIN_1g000229mg [Citrus sinensis]
MSTRG.53615	0.0537033	0	2.93241	2.84618	gi|920697890|gb|KOM41115.1| hypothetical protein LR48_Vigan04g131300 [Vigna angularis]
MSTRG.5366	17.1064	24.1605	0.125834	0.0909893	gi|566205207|ref|XP_002321947.2| hypothetical protein POPTR_0015s00460g [Populus trichocarpa] gi|550321662|gb|EEF06074.2| hypothetical protein POPTR_0015s00460g [Populus trichocarpa]
MSTRG.53853	21.1274	14.7364	1.59512	0.904556	gi|224096944|ref|XP_002310796.1| abscisic acid-responsive HVA22 family protein [Populus trichocarpa] gi|222853699|gb|EEE91246.1| abscisic acid-responsive HVA22 family protein [Populus trichocarpa]
MSTRG.53855	60.0271	177.704	5.71454	11.8602	gi|567907787|ref|XP_006446207.1| hypothetical protein CICLE_v10014074mg [Citrus clementina] gi|557548818|gb|ESR59447.1| hypothetical protein CICLE_v10014074mg [Citrus clementina]
MSTRG.54002	7.22789	12.8994	0.10193	0.0330283	gi|729472920|ref|XP_010527545.1| PREDICTED: exosome component 10-like isoform X1 [Tarenaya hassleriana]
MSTRG.54271	21.6873	82.2883	6.94363	19.9099	gi|567874359|ref|XP_006429769.1| hypothetical protein CICLE_v10013268mg [Citrus clementina] gi|568855550|ref|XP_006481367.1| PREDICTED: uncharacterized protein LOC102624617 [Citrus sinensis] gi|557531826|gb|ESR43009.1| hypothetical protein CICLE_v10013268mg [Citrus clementina] gi|641845474|gb|KDO64362.1| hypothetical protein CISIN_1g035171mg [Citrus sinensis]
MSTRG.54311	0	0.0214063	12.0093	6.48586	gi|568863273|ref|XP_006485079.1| PREDICTED: uncharacterized protein LOC102623089 [Citrus sinensis]
MSTRG.54423	4.23091	2.65237	5.81399	3.19179	gi|641828499|gb|KDO47647.1| hypothetical protein CISIN_1g015782mg [Citrus sinensis]
MSTRG.54699	16.093	19.3018	1.53375	0.7135	gi|604333143|gb|EYU37529.1| hypothetical protein MIMGU_mgv1a019508mg, partial [Erythranthe guttata]
MSTRG.54713	0	0.0155593	16.3238	10.1414	gi|590584596|ref|XP_007015219.1| NB-ARC domain-containing disease resistance protein, putative [Theobroma cacao] gi|508785582|gb|EOY32838.1| NB-ARC domain-containing disease resistance protein, putative [Theobroma cacao]
MSTRG.54755	22.7298	25.5565	6.84564	4.57698	gi|568824156|ref|XP_006466468.1| PREDICTED: uncharacterized protein LOC102630892 [Citrus sinensis]
MSTRG.54841	7.42352	7.91423	10.2259	12.2555	gi|823127977|ref|XP_012441111.1| PREDICTED: protein transport protein Sec61 subunit beta-like [Gossypium raimondii] gi|823127979|ref|XP_012441120.1| PREDICTED: protein transport protein Sec61 subunit beta-like [Gossypium raimondii] gi|763743568|gb|KJB11067.1| hypothetical protein B456_001G239300 [Gossypium raimondii]
MSTRG.55039	4.57687	5.12845	0.413124	0.38152	gi|568864106|ref|XP_006485449.1| PREDICTED: uncharacterized protein LOC102621413 [Citrus sinensis]
MSTRG.55099	13.0016	9.10008	0.00247733	0	gi|823148516|ref|XP_012474159.1| PREDICTED: macrophage migration inhibitory factor homolog [Gossypium raimondii] gi|728839873|gb|KHG19316.1| Macrophage migration inhibitory factor [Gossypium arboreum] gi|763755934|gb|KJB23265.1| hypothetical protein B456_004G096000 [Gossypium raimondii]
MSTRG.5536	14.868	9.20182	0.957625	0.465625	gi|645238441|ref|XP_008225680.1| PREDICTED: alpha N-terminal protein methyltransferase 1 [Prunus mume]
MSTRG.55490	4.2248	9.7045	0.171992	0.371528	gi|743934187|ref|XP_011011420.1| PREDICTED: LOW QUALITY PROTEIN: uncharacterized protein LOC105115993 [Populus euphratica]
MSTRG.55602	6.37783	7.49311	0.271718	0.236654	gi|470133338|ref|XP_004302524.1| PREDICTED: ubiquitin-conjugating enzyme E2 28 [Fragaria vesca subsp. vesca] gi|595830519|ref|XP_007206091.1| hypothetical protein PRUPE_ppa012933mg [Prunus persica] gi|645221361|ref|XP_008244671.1| PREDICTED: ubiquitin-conjugating enzyme E2 28 [Prunus mume] gi|645221364|ref|XP_008244678.1| PREDICTED: ubiquitin-conjugating enzyme E2 28 [Prunus mume] gi|657957557|re…
MSTRG.5609	14.5528	12.5106	1.66864	1.03947	gi|641867628|gb|KDO86312.1| hypothetical protein CISIN_1g0032382mg [Citrus sinensis]
MSTRG.601	0	0	5.06075	6.47399	gi|568834534|ref|XP_006471381.1| PREDICTED: low molecular weight phosphotyrosine protein phosphatase-like [Citrus sinensis]
MSTRG.6682	11.2328	13.9659	0.08212	0.087224	gi|823156486|ref|XP_012478163.1| PREDICTED: dolichol-phosphate mannosyltransferase subunit 1-like isoform X1 [Gossypium raimondii] gi|763762394|gb|KJB29648.1| hypothetical protein B456_005G113700 [Gossypium raimondii]
MSTRG.6749	0.931294	0	15.1367	7.98004	gi|567902270|ref|XP_006443623.1| hypothetical protein CICLE_v10019729mg [Citrus clementina] gi|557545885|gb|ESR56863.1| hypothetical protein CICLE_v10019729mg [Citrus clementina]
MSTRG.686	12.5172	19.5899	0	0
MSTRG.6999	3.32597	4.40413	6.53284	11.8949
MSTRG.7450	3.56037	4.33955	0.03645	0
MSTRG.7631	10.3604	9.71816	0.92656	1.63557
MSTRG.7737	17.3205	18.3349	0.106932	0.057263
MSTRG.7751	0.035652	0.286997	13.7559	23.9525
MSTRG.7895	6.59699	6.86714	1.62494	1.15771
MSTRG.8219	7.77002	2.42213	26.5204	18.2527
MSTRG.8229	3.46139	2.88926	0.143464	0.179137
MSTRG.8702	26.9772	34.7965	38.525	44.7066
MSTRG.8745	0	0.0494377	4.89311	5.7293
MSTRG.8945	3.59748	2.68074	0.218986	0.279999
MSTRG.8951	8.53708	11.7265	0.118555	0.0556053
MSTRG.8967	43.489	82.161	1.27267	1.03487
MSTRG.9006	15.0006	12.7628	4.56442	2.95383
MSTRG.9306	8.69094	12.0426	0.133187	0.318331
MSTRG.9597	9.69843	7.05579	20.7663	15.6133
MSTRG.9833	8.47855	10.4309	8.91157	9.91344
